# Supplementary material for: High-resolution analyses of the secretomes from murine C2C12 cells and primary human skeletal muscle cells reveal distinct differences in contraction-regulated myokine secretion
Source: Front Physiol. 2025 Mar 25;16:1549316. doi: 10.3389/fphys.2025.1549316 (PMC11975866; doi:10.3389/fphys.2025.1549316)
Supplement: Supplementary file 1 [file Table2.xlsx]

## Sheet: PSM ranking
HSkMC		Ranking Top 100				C2C12		Ranking Top 100				Human/mouse symbol	Ranking Top 100 HSkMC			Ranking Top 100 C2C12
UniProtKB	Gene Symbol	Proteome	Secretome	Predicted secretory proteins		UniProtKB	Gene Symbol	Proteome	Secretome	Predicted secretory proteins		Gene symbol	Proteome	Secretome	Predicted secretory proteins	Proteome	Secretome	Predicted secretory proteins
Q8WZ42-12	TTN	1	37	18		A2ASS6	TTN	1	-	-		TTN	88	37	18	53	20	9
Q8WZ42-2	TTN	2	-	-		Q9QXS1	PLEC	2	-	1		PLEC	7	19	12	5	2	3
Q15149	PLEC	3	-	-		Q9QXS1-3	PLEC	3	1	2		ACTB	8	23	-	9	12	-
Q15149-4	PLEC	4	19	12		Q9QXS1-8	PLEC	4	-	-		ACTA1	9	28	-	8	5	-
Q15149-8	PLEC	5	20	13		Q9QXS1-14	PLEC	5	-	-		ACTA2	10	31	-	-	11	-
Q15149-3	PLEC	6	21	14		Q8VDD5	MYH9	6	24	-		AHNAK	11	-	-	-	-	-
Q15149-6	PLEC	7	-	-		Q8VHX6	FLNC	7	3	-		VIM	12	50	-	22	-	11
P60708	ACTB	8	23	-		P68134	ACTA1	8	5	-		MYH9	19	64	-	6	24	-
P68133	ACTA1	9	28	-		P60708	ACTB	9	12	-		FN1	14	1	1	16	6	5
P62736	ACTA2	10	31	-		P68033	ACTC1	10	-	-		MYH3	15	30	-	15	9	-
Q09666	AHNAK	11	-	-		Q9QXZ0	MACF1	11	13	7		FLNC	16	9	-	7	3	-
P08670	VIM	12	50	-		Q8BTM8	FLNA	12	41	-		FLNA	17	51	-	12	41	-
P35579	MYH9	13	64	-		Q5SX40	MYH1	13	10	-		MACF1	89	84	38	75	52	10
P02751-1	FN1	14	1	1		Q9JHU4	DYNC1H1	14	31	12		DYNC1H1	20	-	-	14	31	12
P11055	MYH3	15	30	-		P13541	MYH3	15	9	-		ACTN1	22	13	-	30	28	-
Q14315	FLNC	16	9	-		P11276	FN1	16	6	5		DES	23	57	24	17	4	4
P21333	FLNA	17	51	-		P31001	DES	17	4	4		ACTN4	24	26	-	35	30	-
Q9UPN3	MACF1	18	84	38		Q5SX39	MYH4	18	17	-		ANXA2	26	-	-	87	-	-
P35579-2	MYH9	19	-	-		Q9QXZ0-3	MACF1	19	22	10		SPTAN1	28	44	-	39	27	-
Q14204	DYNC1H1	20	-	-		P13542	MYH8	20	19	-		MYH7	29	55	-	37	42	-
P12814-3	ACTN1	21	15	-		Q6P5H2	NES	21	25	-		SPTBN1	34	54	-	51	37	-
P12814	ACTN1	22	13	-		P20152	VIM	22	-	11		MYH8	31	71	-	20	19	-
P17661	DES	23	57	24		P26039	TLN1	23	-	-		MYH2	32	73	-	-	-	-
O43707	ACTN4	24	26	-		Q80X90	FLNB	24	50	-		NES	33	72	-	21	25	-
Q9UPN3-3	MACF1	25	-	-		Q9CWF2	TUBB2B	25	-	-		MYH1	35	76	-	13	10	-
P07355	ANXA2	26	-	-		Q7TMM9	TUBB2A	26	-	-		ACTN2	36	22	-	86	33	-
Q13813-2	SPTAN1	27	44	-		P52480-2	PKM	27	16	-		TLN1	37	-	-	23	-	-
Q13813-3	SPTAN1	28	45	-		P52480	PKM	28	-	-		ACTBL2	38	-	-	43	61	-
P12883	MYH7	29	55	-		P99024	TUBB5	29	-	-		MYOF	41	-	-	55	-	-
Q01082	SPTBN1	30	54	-		Q7TPR4	ACTN1	30	28	-		HSPG2	40	96	46	60	77	24
P13535	MYH8	31	71	-		Q64727	VCL	31	-	-		LMNA	46	67	-	33	-	-
Q9UKX2	MYH2	32	73	-		P70670	NACA	32	39	-		LRP1	43	-	-	59	-	-
P48681	NES	33	72	-		P48678	LMNA	33	-	-		TUBB	44	-	-	-	-	-
Q01082-2	SPTBN1	34	56	-		P68369	TUBA1A	34	-	-		PRKDC	45	-	-	-	-	-
P12882	MYH1	35	76	-		P57780	ACTN4	35	30	-		HSPA5	47	46	21	83	-	42
P35609	ACTN2	36	22	-		Q91ZU6	DST	36	40	14		MYH6	48	78	-	-	47	-
Q9Y490	TLN1	37	-	-		Q91Z83	MYH7	37	42	-		MYH4	49	-	-	18	17	-
Q562R1	ACTBL2	38	-	-		P16546-2	SPTAN1	38	27	-		POTEF	50	-	-	-	-	-
Q9NZM1	MYOF	39	-	-		P16546	SPTAN1	39	-	-		COL6A3	60	6	5	-	-	-
P98160	HSPG2	40	96	46		Q91ZU6-3	DST	40	-	-		FLNB	52	-	-	24	50	-
Q9NZM1-3	MYOF	41	-	-		P68372	TUBB4B	41	-	-		PKM	59	48	-	28	16	-
P02545-2	LMNA	42	68	-		P63017	HSPA8	42	8	-		CLTC	54	99	-	64	32	-
Q07954	LRP1	43	-	-		Q8BFZ3	ACTBL2	43	61	-		TUBB4B	55	-	-	41	-	-
P07437	TUBB	44	-	-		P21550	ENO3	44	7	6		TUBB2A	56	-	-	26	-	-
P78527	PRKDC	45	-	-		Q62261	SPTBN1	45	-	-		TUBB2B	57	-	-	25	-	-
P02545-3	LMNA	46	-	-		Q9ERD7	TUBB3	46	-	-		TUBB3	58	-	-	46	-	-
P11021	HSPA5	47	46	21		P17182	ENO1	47	15	8		VCL	61	59	-	31	-	-
P13533	MYH6	48	78	-		P58252	EEF2	48	23	-		HSP90B1	62	-	72	91	-	-
Q9Y623	MYH4	49	-	-		Q922F4	TUBB6	49	-	-		P4HB	63	83	37	-	-	-
A5A3E0	POTEF	50	-	-		P68368	TUBA4A	50	-	-		MYH10	64	-	-	58	99	-
P12111	COL6A3	51	6	5		Q62261-2	SPTBN1	51	37	-		TUBB4A	65	-	-	67	-	-
O75369	FLNB	52	-	-		P68373	TUBA1C	52	-	-		IQGAP1	66	-	-	79	-	-
P14618	PKM	53	48	-		A2ASS6-3	TTN	53	20	9		GAPDH	74	12	8	57	44	-
Q00610	CLTC	54	99	-		P11499	HSP90AB1	54	18	-		TUBB6	68	-	-	49	-	-
P68371	TUBB4B	55	-	-		Q69ZN7	MYOF	55	-	-		HSPA8	69	53	-	42	8	-
Q13885	TUBB2A	56	-	-		O88990	ACTN3	56	14	-		ANXA6	70	-	-	69	-	-
Q9BVA1	TUBB2B	57	-	-		P16858	GAPDH	57	44	-		POTEKP	71	-	-	-	-	-
Q13509	TUBB3	58	-	-		Q61879	MYH10	58	99	-		DST	72	-	-	40	40	14
P14618-2	PKM	59	49	-		Q91ZX7	LRP1	59	-	-		NEB	73	-	-	-	-	-
P12111-4	COL6A3	60	11	7		Q05793	HSPG2	60	77	24		POTEI	75	-	-	-	-	-
P18206	VCL	61	59	-		P05064	ALDOA	61	29	-		PDIA3	76	58	25	-	-	99
P14625	HSP90B1	62	-	72		P56480	ATP5F1B	62	-	-		ATP5F1B	77	-	-	62	-	-
P07237	P4HB	63	83	37		E9PZQ0	RYR1	63	-	88		COL1A1	78	7	6	-	97	35
P35580	MYH10	64	-	-		Q68FD5	CLTC	64	32	-		TUBA1C	79	-	-	52	-	-
P04350	TUBB4A	65	-	-		P07901	HSP90AA1	65	21	-		FASN	80	-	-	84	68	-
P46940	IQGAP1	66	-	-		A2AAJ9	OBSCN	66	-	15		VCP	81	93	-	70	-	-
P04406	GAPDH	67	12	8		Q9D6F9	TUBB4A	67	-	-		RRBP1	100	-	-	-	-	-
Q9BUF5	TUBB6	68	-	-		P10126	EEF1A1	68	26	-		HSP90AA1	83	-	-	65	21	-
A2Q0Z1	HSPA8	69	53	-		P14824	ANXA6	69	-	-		MAP1B	84	-	-	89	66	-
P08133	ANXA6	70	-	-		Q01853	VCP	70	-	-		EEF2	85	97	-	48	23	-
Q9BYX7	POTEKP	71	-	-		Q8R429	ATP2A1	71	-	-		TUBA4A	86	-	-	50	-	-
Q03001	DST	72	-	-		Q02053	UBA1	72	-	-		RTN4	87	-	-	-	-	-
P20929-2	NEB	73	-	-		O55143	ATP2A2	73	-	-		POTEJ	90	-	-	-	-	-
P04406-2	GAPDH	74	18	11		P16045	LGALS1	74	45	-		MYH13	91	-	-	-	-	-
P0CG38	POTEI	75	-	-		Q69ZZ9	MACF1	75	52	-		CKAP4	92	-	-	-	-	-
P30101	PDIA3	76	58	25		Q03265	ATP5F1A	76	-	-		HSPA9	93	-	-	80	-	-
P06576	ATP5F1B	77	-	-		P26041	MSN	77	38	-		ALDOA	95	42	-	61	29	-
P02452	COL1A1	78	7	6		Q61554	FBN1	78	-	89		HSP90AB1	94	-	-	54	18	-
Q9BQE3	TUBA1C	79	-	-		Q9JKF1	IQGAP1	79	-	-		SERPINH1	96	-	-	-	-	-
P49327	FASN	80	-	-		P38647	HSPA9	80	-	-		HNRNPM	97	-	-	-	-	-
P55072	VCP	81	93	-		P17742	PPIA	81	-	-		PDIA4	98	-	-	-	-	-
Q9P2E9	RRBP1	82	-	-		P27546-2	MAP4	82	-	-		LRPPRC	99	-	-	-	-	-
P07900	HSP90AA1	83	-	-		P20029	HSPA5	83	-	42		DDB1	-	100	-	-	71	-
P46821	MAP1B	84	-	-		P19096	FASN	84	68	-		PGAM1	-	98	47	-	-	-
P13639	EEF2	85	97	-		P27546	MAP4	85	-	-		TKT	-	95	-	-	-	-
P68366	TUBA4A	86	-	-		Q9JI91	ACTN2	86	33	-		DSP	-	94	-	-	-	-
Q9NQC3	RTN4	87	-	-		P07356	ANXA2	87	-	-		HSPA4	-	92	-	-	60	-
Q8WZ42-6	TTN	88	-	62		P62259	YWHAE	88	36	13		A2M	-	91	45	-	-	-
O94854	MACF1	89	-	-		P14873	MAP1B	89	66	-		LAMC1	-	90	44	-	-	-
P0CG39	POTEJ	90	-	-		P08249	MDH2	90	91	-		COL3A1	-	89	43	-	56	18
Q9UKX3	MYH13	91	-	-		P08113	HSP90B1	91	-	-		COL6A2	-	70	31	-	-	-
Q07065	CKAP4	92	-	-		Q99KI0	ACO2	92	-	-		LAMA4	-	87	41	-	-	-
P38646	HSPA9	93	-	-		Q1XH17	TRIM72	93	-	-		PFN1	-	86	40	-	-	-
P04075	ALDOA	95	42	-		E9PVA8	GCN1	94	95	-		TIMP1	-	85	39	-	-	-
P08238	HSP90AB1	94	-	-		O70373	XIRP1	95	-	-		ENO2	-	82	-	-	34	-
P50454	SERPINH1	96	-	-		Q61768	KIF5B	96	83	-		PPIA	-	81	36	81	-	-
P52272	HNRNPM	97	-	-		Q04447	CKB	97	46	-		NPEPPS	-	69	35	-	-	-
P13667	PDIA4	98	-	-		P23116	EIF3A	98	-	-		LAMB1	-	79	34	-	-	-
P42704	LRPPRC	99	-	-		Q8CGC7	EPRS1	99	73	-		YWHAZ	-	77	33	-	57	19
Q9P2E9-3	RRBP1	100	-	-		Q78PY7	SND1	100	-	-		PPIB	-	75	32	-	-	-
Q16531	DDB1	-	100	-		Q9QXS1-9	PLEC	-	2	3		CKM	-	74	-	-	54	-
P18669	PGAM1	-	98	47		P62737	ACTA2	-	11	-		LDHB	-	66	30	-	-	-
P29401-2	TKT	-	95	-		P17183	ENO2	-	34	-		MMP2	-	65	29	-	59	20
P15924	DSP	-	94	-		P62631	EEF1A2	-	35	-		KRT17	-	63	28	-	-	-
P34932	HSPA4	-	92	-		A2AUC9	KLHL41	-	43	-		CALR	-	62	27	-	-	-
P01023	A2M	-	91	45		Q02566	MYH6	-	47	-		MSN	-	61	-	77	38	-
P11047	LAMC1	-	90	44		Q01149	COL1A2	-	48	16		THBS1	-	60	26	-	-	-
P02461	COL3A1	-	89	43		P06745	GPI	-	49	-		TPI1	-	35	17	-	-	-
P12110-2	COL6A2	-	88	42		O88569	HNRNPA2B1	-	51	-		LDHA	-	47	22	-	53	-
Q16363	LAMA4	-	87	41		P06151	LDHA	-	53	-		YWHAE	-	43	20	88	36	13
P07737	PFN1	-	86	40		P07310	CKM	-	54	-		GPI	-	41	-	-	49	-
P01033	TIMP1	-	85	39		Q9WUB3	PYGM	-	55	-		KRT5	-	40	-	-	-	-
P09104	ENO2	-	82	-		P08121	COL3A1	-	56	18		PGK1	-	39	-	-	-	-
P62937	PPIA	-	81	36		P63101	YWHAZ	-	57	19		KRT14	-	36	-	-	-	-
P55786-2	NPEPPS	-	80	35		P17156	HSPA2	-	58	-		KRT6A	-	34	-	-	-	-
P07942	LAMB1	-	79	34		P33434	MMP2	-	59	20		KRT6C	-	33	-	-	-	-
P63104	YWHAZ	-	77	33		Q61316	HSPA4	-	60	-		KRT16	-	32	-	-	-	-
P23284	PPIB	-	75	32		O08539-2	BIN1	-	62	-		KRT6B	-	29	-	-	-	-
P06732	CKM	-	74	-		P17710-3	HK1	-	63	-		COL6A1	-	27	16	-	-	94
P12110	COL6A2	-	70	31		O08539	BIN1	-	64	-		ENO3	-	25	15	44	7	6
P55786	NPEPPS	-	69	-		P23927	CRYAB	-	65	21		SERPINE1	-	17	10	-	-	-
P02545	LMNA	-	67	-		P47857	PFKM	-	67	-		SPARC	-	16	9	-	-	17
P07195	LDHB	-	66	30		P21460	CST3	-	69	22		KRT2	-	14	-	-	-	-
P08253	MMP2	-	65	29		P28653	BGN	-	70	23		KRT10	-	10	-	-	-	-
Q04695	KRT17	-	63	28		Q3U1J4	DDB1	-	71	-		KRT9	-	8	-	-	-	-
P27797	CALR	-	62	27		P26040	EZR	-	72	-		COL1A2	-	5	4	-	48	16
P26038	MSN	-	61	-		Q9D154	SERPINB1A	-	74	-		ENO1	-	4	3	47	15	8
P07996	THBS1	-	60	26		Q8VDM4	PSMD2	-	75	-		KRT1	-	3	-	-	-	-
P60174-4	TPI1	-	52	23		Q3TXS7	PSMD1	-	76	-		PLOD2	-	-	100	-	-	-
P00338	LDHA	-	47	22		P28650	ADSS1	-	78	-		FBN1	-	-	99	78	-	89
P62258	YWHAE	-	43	20		P04247	MB	-	79	25		CTSB	-	-	98	-	-	73
P06744	GPI	-	41	-		Q9QZF2	GPC1	-	80	26		SEMA7A	-	-	97	-	-	-
P13647	KRT5	-	40	-		Q62009-2	POSTN	-	81	28		QSOX1	-	-	96	-	-	29
P00558	PGK1	-	39	-		P58774-2	TPM2	-	82	-		RPS27A	-	-	95	-	-	59
Q8WZ42	TTN	-	38	19		Q99MS7	EHBP1L1	-	84	-		PTGDS	-	-	94	-	-	-
P02533	KRT14	-	36	-		P16110	LGALS3	-	85	30		NCAM1	-	-	90	-	-	46
P60174	TPI1	-	35	17		Q62234-2	MYOM1	-	86	-		FSTL1	-	-	92	-	-	100
P02538	KRT6A	-	34	-		P58771-2	TPM1	-	87	31		PTX3	-	-	91	-	-	-
P48668	KRT6C	-	33	-		Q640N1	AEBP1	-	88	32		COL5A1	-	-	84	-	-	97
P08779	KRT16	-	32	-		Q62009-4	POSTN	-	89	33		MDH1	-	-	88	-	-	-
P04259	KRT6B	-	29	-		P97457	MYL11	-	90	-		NME1	-	-	87	-	-	-
P12109	COL6A1	-	27	16		P61982	YWHAG	-	92	-		TPM3	-	-	86	-	-	-
P13929	ENO3	-	25	15		Q61595-11	KTN1	-	93	-		LGALS3BP	-	-	85	-	-	-
P35609-2	ACTN2	-	24	-		P13020	GSN	-	94	34		LAMA2	-	-	83	-	-	-
P05121	SERPINE1	-	17	10		Q61595-9	KTN1	-	96	-		KLHL41	-	-	82	-	43	-
P09486	SPARC	-	16	9		P11087	COL1A1	-	97	35		C3	-	-	81	-	-	-
P35908	KRT2	-	14	-		Q8BU30	IARS1	-	98	-		PEBP1	-	-	80	-	-	-
P13645	KRT10	-	10	-		P47962	RPL5	-	100	-		CALU	-	-	79	-	-	-
P35527	KRT9	-	8	-		P07214	SPARC	-	-	17		SERPINC1	-	-	78	-	-	-
P08123	COL1A2	-	5	4		P58771	TPM1	-	-	27		PAPPA	-	-	77	-	-	-
P06733	ENO1	-	4	3		Q8BND5	QSOX1	-	-	29		LAP3	-	-	76	-	-	-
P04264	KRT1	-	3	-		Q61508	ECM1	-	-	36		PRDX6	-	-	75	-	-	-
P02751-11	FN1	-	2	2		Q3UQ28	PXDN	-	-	37		PRDX1	-	-	73	-	-	-
O00469-2	PLOD2	-	-	100		P37889	FBLN2	-	-	38		COL12A1	-	-	71	-	-	39
P35555	FBN1	-	-	99		Q60847	COL12A1	-	-	39		POSTN	-	-	55	-	89	33
P07858	CTSB	-	-	98		P60843	EIF4A1	-	-	40		MDH2	-	-	68	90	91	-
O75326	SEMA7A	-	-	97		Q9DBG3	AP2B1	-	-	41		TPM4	-	-	67	-	-	-
O00391	QSOX1	-	-	96		Q8BKC5	IPO5	-	-	43		ALB	-	-	66	-	-	-
P62979	RPS27A	-	-	95		P10493	NID1	-	-	44		GSN	-	-	65	-	94	34
P41222	PTGDS	-	-	94		Q9CZU6	CS	-	-	45		YWHAB	-	-	64	-	-	48
P13591	NCAM1	-	-	93		P13595	NCAM1	-	-	46		PARK7	-	-	63	-	-	-
Q12841	FSTL1	-	-	92		P14206	RPSA	-	-	47		TPM1	-	-	61	-	87	31
P26022	PTX3	-	-	91		Q9CQV8	YWHAB	-	-	48		ACLY	-	-	59	-	-	61
P13591-1	NCAM1	-	-	90		Q61207	PSAP	-	-	49		LUM	-	-	56	-	-	-
P20908-2	COL5A1	-	-	89		O88322	NID2	-	-	50		NME2	-	-	54	-	-	-
P40925	MDH1	-	-	88		P46471	PSMC2	-	-	51		WDR1	-	-	53	-	-	-
P15531	NME1	-	-	87		Q9CYT6	CAP2	-	-	52		PLOD1	-	-	52	-	-	80
P06753	TPM3	-	-	86		P53026	RPL10A	-	-	53		SERPINF1	-	-	51	-	-	63
Q08380	LGALS3BP	-	-	85		Q61468	MSLN	-	-	54		ANPEP	-	-	50	-	-	-
P20908	COL5A1	-	-	84		P05977	MYL1	-	-	55		TPM2	-	-	49	-	82	-
P24043	LAMA2	-	-	83		Q9JIF7	COPB1	-	-	56		TGFBI	-	-	48	-	-	-
O60662	KLHL41	-	-	82		Q61147	CP	-	-	57		ACTC1	-	-	-	10	-	-
P01024	C3	-	-	81		Q62000	OGN	-	-	58		TUBB5	-	-	-	29	-	-
P30086	PEBP1	-	-	80		P62983	RPS27A	-	-	59		NACA	-	-	-	32	39	-
O43852-4	CALU	-	-	79		P12023	APP	-	-	60		TUBA1A	-	-	-	34	-	-
P01008	SERPINC1	-	-	78		Q91V92	ACLY	-	-	61		ACTN3	-	-	-	56	14	-
Q13219	PAPPA	-	-	77		Q61398	PCOLCE	-	-	62		RYR1	-	-	-	63	-	88
P28838	LAP3	-	-	76		P97298	SERPINF1	-	-	63		OBSCN	-	-	-	66	-	15
P30041	PRDX6	-	-	75		Q9CWJ9	ATIC	-	-	64		EEF1A1	-	-	-	68	26	-
P62937-2	PPIA	-	-	74		Q9ES30	C1QTNF3	-	-	65		ATP2A1	-	-	-	71	-	-
Q06830	PRDX1	-	-	73		P17427	AP2A2	-	-	66		UBA1	-	-	-	72	-	-
Q99715	COL12A1	-	-	71		O55029	COPB2	-	-	67		ATP2A2	-	-	-	73	-	-
Q9UPN3-5	MACF1	-	-	70		P62984	UBA52	-	-	68		LGALS1	-	-	-	74	45	-
Q15063-7	POSTN	-	-	69		Q7TMY8	HUWE1	-	-	69		ATP5F1A	-	-	-	76	-	-
P40926	MDH2	-	-	68		Q62165	DAG1	-	-	70		MAP4	-	-	-	85	-	-
P67936-2	TPM4	-	-	67		P33146	CDH15	-	-	71		ACO2	-	-	-	92	-	-
P02768	ALB	-	-	66		Q9WUZ5	TNNI1	-	-	72		TRIM72	-	-	-	93	-	-
P06396	GSN	-	-	65		P10605	CTSB	-	-	73		GCN1	-	-	-	94	95	-
P31946	YWHAB	-	-	64		Q921M3	SF3B3	-	-	74		XIRP1	-	-	-	95	-	-
Q99497	PARK7	-	-	63		P09541	MYL4	-	-	75		KIF5B	-	-	-	96	83	-
P09493-4	TPM1	-	-	61		P45591	CFL2	-	-	76		CKB	-	-	-	97	46	-
P53396-2	ACLY	-	-	60		Q80YX1	TNC	-	-	77		EIF3A	-	-	-	98	-	-
P53396	ACLY	-	-	59		Q80YX1-2	TNC	-	-	78		EPRS1	-	-	-	99	73	-
Q15063-4	POSTN	-	-	58		A2AN08	UBR4	-	-	79		SND1	-	-	-	100	-	-
Q15063	POSTN	-	-	57		Q9R0E2	PLOD1	-	-	80		EEF1A2	-	-	-	-	35	-
P51884	LUM	-	-	56		P62334	PSMC6	-	-	81		HNRNPA2B1	-	-	-	-	51	-
Q15063-5	POSTN	-	-	55		P17426	AP2A1	-	-	82		PYGM	-	-	-	-	55	-
P22392-2	NME2	-	-	54		P18242	CTSD	-	-	83		HSPA2	-	-	-	-	58	-
O75083	WDR1	-	-	53		P68510	YWHAH	-	-	84		BIN1	-	-	-	-	64	-
Q02809	PLOD1	-	-	52		Q8R2G6	CCDC80	-	-	85		HK1	-	-	-	-	63	-
P36955	SERPINF1	-	-	51		P14602	HSPB1	-	-	86		CRYAB	-	-	-	-	65	21
P15144	ANPEP	-	-	50		Q9WVJ2	PSMD13	-	-	87		PFKM	-	-	-	-	67	-
P07951	TPM2	-	-	49		P25785	TIMP2	-	-	90		CST3	-	-	-	-	69	22
Q15582	TGFBI	-	-	48		Q3U962	COL5A2	-	-	91		BGN	-	-	-	-	70	23
						Q9DCD0	PGD	-	-	92		EZR	-	-	-	-	72	-
						Q66K08	CILP	-	-	93		SERPINB1A	-	-	-	-	74	-
						Q04857	COL6A1	-	-	94		PSMD2	-	-	-	-	75	-
						Q8VHY0	CSPG4	-	-	95		PSMD1	-	-	-	-	76	-
						P62702	RPS4X	-	-	96		ADSS1	-	-	-	-	78	-
						O88207	COL5A1	-	-	97		MB	-	-	-	-	79	25
						Q6P5F9	XPO1	-	-	98		GPC1	-	-	-	-	80	26
						P27773	PDIA3	-	-	99		EHBP1L1	-	-	-	-	84	-
						Q62356	FSTL1	-	-	100		LGALS3	-	-	-	-	85	30
												MYOM1	-	-	-	-	86	-
												AEBP1	-	-	-	-	88	32
												MYL11	-	-	-	-	90	-
												YWHAG	-	-	-	-	92	-
												KTN1	-	-	-	-	96	-
												IARS1	-	-	-	-	98	-
												RPL5	-	-	-	-	100	-
												ECM1	-	-	-	-	-	36
												PXDN	-	-	-	-	-	37
												FBLN2	-	-	-	-	-	38
												EIF4A1	-	-	-	-	-	40
												AP2B1	-	-	-	-	-	41
												IPO5	-	-	-	-	-	43
												NID1	-	-	-	-	-	44
												CS	-	-	-	-	-	45
												RPSA	-	-	-	-	-	47
												PSAP	-	-	-	-	-	49
												NID2	-	-	-	-	-	50
												PSMC2	-	-	-	-	-	51
												CAP2	-	-	-	-	-	52
												RPL10A	-	-	-	-	-	53
												MSLN	-	-	-	-	-	54
												MYL1	-	-	-	-	-	55
												COPB1	-	-	-	-	-	56
												CP	-	-	-	-	-	57
												OGN	-	-	-	-	-	58
												APP	-	-	-	-	-	60
												PCOLCE	-	-	-	-	-	62
												ATIC	-	-	-	-	-	64
												C1QTNF3	-	-	-	-	-	65
												AP2A2	-	-	-	-	-	66
												COPB2	-	-	-	-	-	67
												UBA52	-	-	-	-	-	68
												HUWE1	-	-	-	-	-	69
												DAG1	-	-	-	-	-	70
												CDH15	-	-	-	-	-	71
												TNNI1	-	-	-	-	-	72
												SF3B3	-	-	-	-	-	74
												MYL4	-	-	-	-	-	75
												CFL2	-	-	-	-	-	76
												TNC	-	-	-	-	-	78
												UBR4	-	-	-	-	-	79
												PSMC6	-	-	-	-	-	81
												AP2A1	-	-	-	-	-	82
												CTSD	-	-	-	-	-	83
												YWHAH	-	-	-	-	-	84
												CCDC80	-	-	-	-	-	85
												HSPB1	-	-	-	-	-	86
												PSMD13	-	-	-	-	-	87
												TIMP2	-	-	-	-	-	90
												COL5A2	-	-	-	-	-	91
												PGD	-	-	-	-	-	92
												CILP	-	-	-	-	-	93
												CSPG4	-	-	-	-	-	95
												RPS4X	-	-	-	-	-	96
												XPO1	-	-	-	-	-	98

## Sheet: Ranking (raw data)
Proteom human					Proteom mouse						Sekretom human					Sekretom mouse						predicted secretory human					predicted secretory mouse
Accession_human	Gene Symbol	# PSMs	% Anteil	Ranking (1-100)	Accession_mouse	Gene Symbol	Gene Symbol	# PSMs	% Anteil	Ranking (1-100)	Accession_human	Gene Symbol	# PSMs	% Anteil	Ranking (1-100)	Accession_mouse	Gene Symbol	Gene Symbol	# PSMs	% Anteil	Ranking (1-100)	Accession_human	Gene Symbol	# PSMs	% Anteil	Ranking (1-100)	Accession_mouse	Gene Symbol	Gene Symbol	# PSMs	% Anteil	Ranking (1-100)
Q9P2E9-3	RRBP1	1778	0.118602	100	Q78PY7	Snd1	SND1	932	0.104557	100	P02751-1	FN1	21072	1.23656	1	P47962	Rpl5	RPL5	5797	0.0923172	100	P02751-1	FN1	21072	2.18339	1	Q62356	Fstl1	FSTL1	3436	0.125834	100
P42704	LRPPRC	1781	0.118802	99	Q8CGC7	Eprs1	EPRS1	935	0.104893	99	P02751-11	FN1	19340	1.13493	2	Q61879	Myh10	MYH10	5895	0.0938778	99	P02751-11	FN1	19340	2.00393	2	P27773	Pdia3	PDIA3	3493	0.127922	99
P13667	PDIA4	1796	0.119802	98	P23116	Eif3a	EIF3A	947	0.106239	98	P04264	KRT1	18868	1.10723	3	Q8BU30	Iars1	IARS1	5947	0.0947059	98	P06733	ENO1	15701	1.62687	3	Q6P5F9	Xpo1	XPO1	3503	0.128288	98
P52272	HNRNPM	1837	0.122537	97	Q04447	Ckb	CKB	951	0.106688	97	P06733	ENO1	15701	0.921379	4	P11087	Col1a1	COL1A1	5969	0.0950563	97	P08123	COL1A2	14146	1.46575	4	O88207	Col5a1	COL5A1	3547	0.129899	97
P50454	SERPINH1	1843	0.122937	96	Q61768	Kif5b	KIF5B	979	0.109829	96	P08123	COL1A2	14146	0.830127	5	Q61595-9	Ktn1	KTN1	5972	0.0951041	96	P12111	COL6A3	13571	1.40617	5	P62702	Rps4x	RPS4X	3556	0.130229	96
P04075	ALDOA	1857	0.123871	95	O70373	Xirp1	XIRP1	981	0.110054	95	P12111	COL6A3	13571	0.796384	6	E9PVA8	Gcn1	GCN1	6006	0.0956455	95	P02452	COL1A1	12941	1.34089	6	Q8VHY0	Cspg4	CSPG4	3612	0.13228	95
P08238	HSP90AB1	1857	0.123871	94	E9PVA8	Gcn1	GCN1	991	0.111175	94	P02452	COL1A1	12941	0.759414	7	P13020	Gsn	GSN	6041	0.0962029	94	P12111-4	COL6A3	11666	1.20878	7	Q04857	Col6a1	COL6A1	3617	0.132463	94
P38646	HSPA9	1862	0.124205	93	Q1XH17	Trim72	TRIM72	1009	0.113195	93	P35527	KRT9	12509	0.734063	8	Q61595-11	Ktn1	KTN1	6076	0.0967603	93	P04406	GAPDH	11212	1.16174	8	Q66K08	Cilp	CILP	3626	0.132792	93
Q07065	CKAP4	1872	0.124872	92	Q99KI0	Aco2	ACO2	1030	0.115551	92	Q14315	FLNC	11869	0.696506	9	P61982	Ywhag	YWHAG	6226	0.099149	92	P09486	SPARC	11033	1.14319	9	Q9DCD0	Pgd	PGD	3648	0.133598	92
Q9UKX3	MYH13	1894	0.126339	91	P08113	Hsp90b1	HSP90B1	1039	0.11656	91	P13645	KRT10	11759	0.690051	10	P08249	Mdh2	MDH2	6386	0.101697	91	P05121	SERPINE1	10772	1.11615	10	Q3U962	Col5a2	COL5A2	3649	0.133635	91
P0CG39	POTEJ	1895	0.126406	90	P08249	Mdh2	MDH2	1048	0.11757	90	P12111-4	COL6A3	11666	0.684593	11	P97457	Myl11	MYL11	6477	0.103146	90	P04406-2	GAPDH	10749	1.11377	11	P25785	Timp2	TIMP2	3658	0.133964	90
O94854	MACF1	1911	0.127473	89	P14873	Map1b	MAP1B	1075	0.120599	89	P04406	GAPDH	11212	0.657951	12	Q62009-4	Postn	POSTN	6492	0.103385	89	Q15149-4	PLEC	10642	1.10268	12	Q61554	Fbn1	FBN1	3692	0.13521	89
Q8WZ42-6	TTN	1989	0.132676	88	P62259	Ywhae	YWHAE	1076	0.120711	88	P12814	ACTN1	11071	0.649677	13	Q640N1	Aebp1	AEBP1	6503	0.10356	88	Q15149-8	PLEC	10628	1.10123	13	E9PZQ0	Ryr1	RYR1	3698	0.135429	88
Q9NQC3	RTN4	2020	0.134744	87	P07356	Anxa2	ANXA2	1134	0.127218	87	P35908	KRT2	11069	0.64956	14	P58771-2	Tpm1	TPM1	6540	0.104149	87	Q15149-3	PLEC	10576	1.09584	14	Q9WVJ2	Psmd13	PSMD13	3710	0.135869	87
P68366	TUBA4A	2022	0.134878	86	Q9JI91	Actn2	ACTN2	1155	0.129574	86	P12814-3	ACTN1	11055	0.648738	15	Q62234-2	Myom1	MYOM1	6632	0.105615	86	P13929	ENO3	9541	0.988598	15	P14602	Hspb1	HSPB1	3714	0.136015	86
P13639	EEF2	2031	0.135478	85	P27546	Map4	MAP4	1159	0.130023	85	P09486	SPARC	11033	0.647447	16	P16110	Lgals3	LGALS3	6656	0.105997	85	P12109	COL6A1	9090	0.941867	16	Q8R2G6	Ccdc80	CCDC80	3783	0.138542	85
P46821	MAP1B	2034	0.135678	84	P19096	Fasn	FASN	1160	0.130135	84	P05121	SERPINE1	10772	0.632131	17	Q99MS7	Ehbp1l1	EHBP1L1	6690	0.106538	84	P60174	TPI1	8636	0.894826	17	P68510	Ywhah	YWHAH	3819	0.139861	84
P07900	HSP90AA1	2034	0.135678	83	P20029	Hspa5	HSPA5	1160	0.130135	83	P04406-2	GAPDH	10749	0.630781	18	Q61768	Kif5b	KIF5B	6719	0.107	83	Q8WZ42-12	TTN	8084	0.83763	18	P18242	Ctsd	CTSD	3870	0.141728	83
Q9P2E9	RRBP1	2052	0.136879	82	P27546-2	Map4	MAP4	1162	0.130359	82	Q15149-4	PLEC	10642	0.624502	19	P58774-2	Tpm2	TPM2	6954	0.110742	82	Q8WZ42	TTN	8009	0.829859	19	P17426	Ap2a1	AP2A1	3933	0.144035	82
P55072	VCP	2070	0.13808	81	P17742	Ppia	PPIA	1199	0.13451	81	Q15149-8	PLEC	10628	0.623681	20	Q62009-2	Postn	POSTN	7022	0.111825	81	P62258	YWHAE	6796	0.704173	20	P62334	Psmc6	PSMC6	3948	0.144585	81
P49327	FASN	2107	0.140548	80	P38647	Hspa9	HSPA9	1219	0.136754	80	Q15149-3	PLEC	10576	0.620629	21	Q9QZF2	Gpc1	GPC1	7265	0.115695	80	P11021	HSPA5	6424	0.665628	21	Q9R0E2	Plod1	PLOD1	4011	0.146892	80
Q9BQE3	TUBA1C	2260	0.150754	79	Q9JKF1	Iqgap1	IQGAP1	1226	0.137539	79	P35609	ACTN2	10196	0.59833	22	P04247	Mb	MB	7275	0.115854	79	P00338	LDHA	6314	0.65423	22	A2AN08	Ubr4	UBR4	4030	0.147588	79
P02452	COL1A1	2265	0.151087	78	Q61554	Fbn1	FBN1	1271	0.142587	78	P60708	ACTB	10042	0.589293	23	P28650	Adss1	ADSS1	7281	0.11595	78	P60174-4	TPI1	5936	0.615063	23	Q80YX1-2	Tnc	TNC	4048	0.148247	78
P06576	ATP5F1B	2311	0.154155	77	P26041	Msn	MSN	1274	0.142924	77	P35609-2	ACTN2	9778	0.5738	24	Q05793	Hspg2	HSPG2	7325	0.116651	77	P17661	DES	5358	0.555173	24	Q80YX1	Tnc	TNC	4065	0.14887	77
P30101	PDIA3	2373	0.158291	76	Q03265	Atp5f1a	ATP5F1A	1283	0.143933	76	P13929	ENO3	9541	0.559893	25	Q3TXS7	Psmd1	PSMD1	7367	0.117319	76	P30101	PDIA3	5224	0.541289	25	P45591	Cfl2	CFL2	4070	0.149053	76
P0CG38	POTEI	2380	0.158758	75	Q69ZZ9	Macf1	MACF1	1287	0.144382	75	O43707	ACTN4	9498	0.557369	26	Q8VDM4	Psmd2	PSMD2	7507	0.119549	75	P07996	THBS1	5148	0.533414	26	P09541	Myl4	MYL4	4087	0.149675	75
P04406-2	GAPDH	2390	0.159425	74	P16045	Lgals1	LGALS1	1301	0.145953	74	P12109	COL6A1	9090	0.533427	27	Q9D154	Serpinb1a	SERPINB1A	7671	0.122161	74	P27797	CALR	4984	0.516421	27	Q921M3	Sf3b3	SF3B3	4135	0.151433	74
P20929-2	NEB	2394	0.159692	73	O55143	Atp2a2	ATP2A2	1307	0.146626	73	P68133	ACTA1	8968	0.526267	28	Q8CGC7	Eprs1	EPRS1	7921	0.126142	73	Q04695	KRT17	4917	0.509479	28	P10605	Ctsb	CTSB	4255	0.155828	73
Q03001	DST	2404	0.160359	72	Q02053	Uba1	UBA1	1337	0.149991	72	P04259	KRT6B	8963	0.525974	29	P26040	Ezr	EZR	7993	0.127288	72	P08253	MMP2	4651	0.481917	29	Q9WUZ5	Tnni1	TNNI1	4274	0.156524	72
Q9BYX7	POTEKP	2408	0.160626	71	Q8R429	Atp2a1	ATP2A1	1353	0.151786	71	P11055	MYH3	8901	0.522336	30	Q3U1J4	Ddb1	DDB1	8109	0.129136	71	P07195	LDHB	4638	0.48057	30	P33146	Cdh15	CDH15	4274	0.156524	71
P08133	ANXA6	2411	0.160826	70	Q01853	Vcp	VCP	1362	0.152796	70	P62736	ACTA2	8703	0.510716	31	P28653	Bgn	BGN	8354	0.133037	70	P12110	COL6A2	4498	0.466064	31	Q62165	Dag1	DAG1	4302	0.157549	70
A2Q0Z1	HSPA8	2457	0.163894	69	P14824	Anxa6	ANXA6	1402	0.157284	69	P08779	KRT16	8681	0.509425	32	P21460	Cst3	CST3	8596	0.136891	69	P23284	PPIB	4157	0.430731	32	Q7TMY8	Huwe1	HUWE1	4308	0.157769	69
Q9BUF5	TUBB6	2472	0.164895	68	P10126	Eef1a1	EEF1A1	1419	0.159191	68	P48668	KRT6C	8678	0.509249	33	P19096	Fasn	FASN	8689	0.138372	68	P63104	YWHAZ	4096	0.42441	33	P62984	Uba52	UBA52	4383	0.160516	68
P04406	GAPDH	2476	0.165162	67	Q9D6F9	Tubb4a	TUBB4A	1427	0.160088	67	P02538	KRT6A	8674	0.509015	34	P47857	Pfkm	PFKM	8713	0.138754	67	P07942	LAMB1	4019	0.416432	34	O55029	Copb2	COPB2	4387	0.160662	67
P46940	IQGAP1	2481	0.165495	66	A2AAJ9	Obscn	OBSCN	1452	0.162893	66	P60174	TPI1	8636	0.506785	35	P14873	Map1b	MAP1B	8774	0.139726	66	P55786-2	NPEPPS	3944	0.408661	35	P17427	Ap2a2	AP2A2	4433	0.162347	66
P04350	TUBB4A	2498	0.166629	65	P07901	Hsp90aa1	HSP90AA1	1470	0.164912	65	P02533	KRT14	8086	0.474509	36	P23927	Cryab	CRYAB	8784	0.139885	65	P62937	PPIA	3927	0.406899	36	Q9ES30	C1qtnf3	C1QTNF3	4449	0.162933	65
P35580	MYH10	2588	0.172633	64	Q68FD5	Cltc	CLTC	1633	0.183198	64	Q8WZ42-12	TTN	8084	0.474392	37	O08539	Bin1	BIN1	8844	0.140841	64	P07237	P4HB	3897	0.403791	37	Q9CWJ9	Atic	ATIC	4508	0.165093	64
P07237	P4HB	2760	0.184106	63	E9PZQ0	Ryr1	RYR1	1642	0.184208	63	Q8WZ42	TTN	8009	0.46999	38	P17710-3	Hk1	HK1	8849	0.14092	63	Q9UPN3	MACF1	3848	0.398714	38	P97298	Serpinf1	SERPINF1	4531	0.165936	63
P14625	HSP90B1	2763	0.184306	62	P56480	Atp5f1b	ATP5F1B	1651	0.185218	62	P00558	PGK1	7464	0.438008	39	O08539-2	Bin1	BIN1	8938	0.142338	62	P01033	TIMP1	3792	0.392911	39	Q61398	Pcolce	PCOLCE	4545	0.166448	62
P18206	VCL	2799	0.186708	61	P05064	Aldoa	ALDOA	1652	0.18533	61	P13647	KRT5	7094	0.416296	40	Q8BFZ3	Actbl2	ACTBL2	9044	0.144026	61	P07737	PFN1	3772	0.390839	40	Q91V92	Acly	ACLY	4545	0.166448	61
P12111-4	COL6A3	2897	0.193245	60	Q05793	Hspg2	HSPG2	1652	0.18533	60	P06744	GPI	7033	0.412716	41	Q61316	Hspa4	HSPA4	9381	0.149392	60	Q16363	LAMA4	3747	0.388248	41	P12023	App	APP	4563	0.167108	60
P14618-2	PKM	3001	0.200182	59	Q91ZX7	Lrp1	LRP1	1700	0.190715	59	P04075	ALDOA	6930	0.406672	42	P33434	Mmp2	MMP2	9493	0.151176	59	P12110-2	COL6A2	3743	0.387834	42	P62983	Rps27a	RPS27A	4586	0.16795	59
Q13509	TUBB3	3010	0.200782	58	Q61879	Myh10	MYH10	1720	0.192958	58	P62258	YWHAE	6796	0.398808	43	P17156	Hspa2	HSPA2	9606	0.152975	58	P02461	COL3A1	3738	0.387316	43	Q62000	Ogn	OGN	4627	0.169451	58
Q9BVA1	TUBB2B	3014	0.201049	57	P16858	Gapdh	GAPDH	1735	0.194641	57	Q13813-2	SPTAN1	6468	0.37956	44	P63101	Ywhaz	YWHAZ	9616	0.153135	57	P11047	LAMC1	3704	0.383793	44	Q61147	Cp	CP	4710	0.172491	57
Q13885	TUBB2A	3022	0.201583	56	O88990	Actn3	ACTN3	1741	0.195314	56	Q13813-3	SPTAN1	6427	0.377154	45	P08121	Col3a1	COL3A1	9831	0.156559	56	P01023	A2M	3673	0.380581	45	Q9JIF7	Copb1	COPB1	4804	0.175934	56
P68371	TUBB4B	3024	0.201716	55	Q69ZN7	Myof	MYOF	1741	0.195314	55	P11021	HSPA5	6424	0.376978	46	Q9WUB3	Pygm	PYGM	10380	0.165301	55	P98160	HSPG2	3435	0.35592	46	P05977	Myl1	MYL1	4878	0.178644	55
Q00610	CLTC	3034	0.202383	54	P11499	Hsp90ab1	HSP90AB1	1754	0.196773	54	P00338	LDHA	6314	0.370523	47	P07310	Ckm	CKM	10659	0.169745	54	P18669	PGAM1	3382	0.350429	47	Q61468	Msln	MSLN	4882	0.17879	54
P14618	PKM	3100	0.206786	53	A2ASS6-3	Ttn	TTN	1795	0.201372	53	P14618	PKM	6290	0.369115	48	P06151	Ldha	LDHA	11417	0.181816	53	Q15582	TGFBI	3251	0.336855	48	P53026	Rpl10a	RPL10A	4895	0.179266	53
O75369	FLNB	3159	0.210721	52	P68373	Tuba1c	TUBA1C	1805	0.202494	52	P14618-2	PKM	6119	0.35908	49	Q69ZZ9	Macf1	MACF1	11714	0.186545	52	P07951	TPM2	3194	0.330949	49	Q9CYT6	Cap2	CAP2	4951	0.181317	52
P12111	COL6A3	3222	0.214924	51	Q62261-2	Sptbn1	SPTBN1	1810	0.203055	51	P08670	VIM	6053	0.355207	50	O88569	Hnrnpa2b1	HNRNPA2B1	11738	0.186928	51	P15144	ANPEP	3103	0.32152	50	P46471	Psmc2	PSMC2	5003	0.183221	51
A5A3E0	POTEF	3274	0.218392	50	P68368	Tuba4a	TUBA4A	1837	0.206084	50	P21333	FLNA	5954	0.349397	51	Q80X90	Flnb	FLNB	12825	0.204238	50	P36955	SERPINF1	3016	0.312505	51	O88322	Nid2	NID2	5028	0.184137	50
Q9Y623	MYH4	3367	0.224596	49	Q922F4	Tubb6	TUBB6	1852	0.207767	49	P60174-4	TPI1	5936	0.348341	52	P06745	Gpi	GPI	12837	0.204429	49	Q02809	PLOD1	3009	0.31178	52	Q61207	Psap	PSAP	5152	0.188678	49
P13533	MYH6	3498	0.233334	48	P58252	Eef2	EEF2	1876	0.210459	48	A2Q0Z1	HSPA8	5889	0.345583	53	Q01149	Col1a2	COL1A2	13019	0.207328	48	O75083	WDR1	2998	0.31064	53	Q9CQV8	Ywhab	YWHAB	5205	0.190619	48
P11021	HSPA5	3588	0.239338	47	P17182	Eno1	ENO1	1901	0.213264	47	Q01082	SPTBN1	5873	0.344644	54	Q02566	Myh6	MYH6	13279	0.211468	47	P22392-2	NME2	2971	0.307842	54	P14206	Rpsa	RPSA	5230	0.191535	47
P02545-3	LMNA	3599	0.240072	46	Q9ERD7	Tubb3	TUBB3	1903	0.213488	46	P12883	MYH7	5631	0.330443	55	Q04447	Ckb	CKB	13940	0.221994	46	Q15063-5	POSTN	2916	0.302144	55	P13595	Ncam1	NCAM1	5233	0.191644	46
P78527	PRKDC	3608	0.240672	45	Q62261	Sptbn1	SPTBN1	1942	0.217863	45	Q01082-2	SPTBN1	5567	0.326687	56	P16045	Lgals1	LGALS1	14013	0.223157	45	P51884	LUM	2913	0.301833	56	Q9CZU6	Cs	CS	5263	0.192743	45
P07437	TUBB	3619	0.241406	44	P21550	Eno3	ENO3	2003	0.224707	44	P17661	DES	5358	0.314422	57	P16858	Gapdh	GAPDH	14683	0.233827	44	Q15063	POSTN	2856	0.295927	57	P10493	Nid1	NID1	5309	0.194428	44
Q07954	LRP1	3675	0.245141	43	Q8BFZ3	Actbl2	ACTBL2	2007	0.225155	43	P30101	PDIA3	5224	0.306559	58	A2AUC9	Klhl41	KLHL41	14903	0.23733	43	Q15063-4	POSTN	2764	0.286394	58	Q8BKC5	Ipo5	IPO5	5376	0.196881	43
P02545-2	LMNA	3729	0.248743	42	P63017	Hspa8	HSPA8	2023	0.22695	42	P18206	VCL	5157	0.302627	59	Q91Z83	Myh7	MYH7	15063	0.239878	42	P53396	ACLY	2682	0.277898	59	P20029	Hspa5	HSPA5	5392	0.197467	42
Q9NZM1-3	MYOF	3740	0.249477	41	P68372	Tubb4b	TUBB4B	2036	0.228409	41	P07996	THBS1	5148	0.302099	60	Q8BTM8	Flna	FLNA	15207	0.242171	41	P53396-2	ACLY	2641	0.273649	60	Q9DBG3	Ap2b1	AP2B1	5529	0.202485	41
P98160	HSPG2	3781	0.252212	40	Q91ZU6-3	Dst	DST	2043	0.229194	40	P26038	MSN	5062	0.297052	61	Q91ZU6	Dst	DST	16225	0.258383	40	P09493-4	TPM1	2633	0.27282	61	P60843	Eif4a1	EIF4A1	5544	0.203034	40
Q9NZM1	MYOF	3864	0.257748	39	P16546	Sptan1	SPTAN1	2044	0.229306	39	P27797	CALR	4984	0.292475	62	P70670	Naca	NACA	17050	0.271521	39	Q8WZ42-6	TTN	2629	0.272406	62	Q60847	Col12a1	COL12A1	5591	0.204755	39
Q562R1	ACTBL2	3866	0.257882	38	P16546-2	Sptan1	SPTAN1	2057	0.230765	38	Q04695	KRT17	4917	0.288543	63	P26041	Msn	MSN	17541	0.27934	38	Q99497	PARK7	2604	0.269815	63	P37889	Fbln2	FBLN2	5614	0.205598	38
Q9Y490	TLN1	3975	0.265153	37	Q91Z83	Myh7	MYH7	2060	0.231101	37	P35579	MYH9	4906	0.287898	64	Q62261-2	Sptbn1	SPTBN1	17819	0.283767	37	P31946	YWHAB	2597	0.26909	64	Q3UQ28	Pxdn	PXDN	5670	0.207648	37
P35609	ACTN2	4029	0.268755	36	Q91ZU6	Dst	DST	2074	0.232672	36	P08253	MMP2	4651	0.272934	65	P62259	Ywhae	YWHAE	18164	0.289262	36	P06396	GSN	2576	0.266914	65	Q61508	Ecm1	ECM1	5695	0.208564	36
P12882	MYH1	4146	0.276559	35	P57780	Actn4	ACTN4	2077	0.233008	35	P07195	LDHB	4638	0.272171	66	P62631	Eef1a2	EEF1A2	18484	0.294358	35	P02768	ALB	2575	0.266811	66	P11087	Col1a1	COL1A1	5969	0.218598	35
Q01082-2	SPTBN1	4252	0.28363	34	P68369	Tuba1a	TUBA1A	2100	0.235589	34	P02545	LMNA	4632	0.271819	67	P17183	Eno2	ENO2	18861	0.300361	34	P67936-2	TPM4	2542	0.263391	67	P13020	Gsn	GSN	6041	0.221235	34
P48681	NES	4266	0.284564	33	P48678	Lmna	LMNA	2119	0.23772	33	P02545-2	LMNA	4615	0.270821	68	Q9JI91	Actn2	ACTN2	19200	0.30576	33	P40926	MDH2	2509	0.259972	68	Q62009-4	Postn	POSTN	6492	0.237752	33
Q9UKX2	MYH2	4310	0.287499	32	P70670	Naca	NACA	2227	0.249836	32	P55786	NPEPPS	4523	0.265422	69	Q68FD5	Cltc	CLTC	19488	0.310346	32	Q15063-7	POSTN	2492	0.258211	69	Q640N1	Aebp1	AEBP1	6503	0.238155	32
P13535	MYH8	4536	0.302574	31	Q64727	Vcl	VCL	2246	0.251968	31	P12110	COL6A2	4498	0.263955	70	Q9JHU4	Dync1h1	DYNC1H1	20408	0.324997	31	Q9UPN3-5	MACF1	2489	0.2579	70	P58771-2	Tpm1	TPM1	6540	0.23951	31
Q01082	SPTBN1	4553	0.303708	30	Q7TPR4	Actn1	ACTN1	2298	0.257801	30	P13535	MYH8	4488	0.263368	71	P57780	Actn4	ACTN4	21142	0.336686	30	Q99715	COL12A1	2473	0.256242	71	P16110	Lgals3	LGALS3	6656	0.243758	30
P12883	MYH7	4666	0.311246	29	P99024	Tubb5	TUBB5	2398	0.26902	29	P48681	NES	4435	0.260258	72	P05064	Aldoa	ALDOA	21363	0.340206	29	P14625	HSP90B1	2447	0.253548	72	Q8BND5	Qsox1	QSOX1	6737	0.246724	29
Q13813-3	SPTAN1	4702	0.313647	28	P52480	Pkm	PKM	2447	0.274517	28	Q9UKX2	MYH2	4403	0.25838	73	Q7TPR4	Actn1	ACTN1	21853	0.348009	28	Q06830	PRDX1	2418	0.250543	73	Q62009-2	Postn	POSTN	7022	0.257162	28
Q13813-2	SPTAN1	4703	0.313714	27	P52480-2	Pkm	PKM	2456	0.275527	27	P06732	CKM	4309	0.252864	74	P16546-2	Sptan1	SPTAN1	22784	0.362835	27	P62937-2	PPIA	2400	0.248678	74	P58771	Tpm1	TPM1	7249	0.265475	27
P07355	ANXA2	4784	0.319117	26	Q7TMM9	Tubb2a	TUBB2A	2466	0.276648	26	P23284	PPIB	4157	0.243944	75	P10126	Eef1a1	EEF1A1	24089	0.383617	26	P30041	PRDX6	2379	0.246502	75	Q9QZF2	Gpc1	GPC1	7265	0.266061	26
Q9UPN3-3	MACF1	4848	0.323386	25	Q9CWF2	Tubb2b	TUBB2B	2493	0.279677	25	P12882	MYH1	4142	0.243064	76	Q6P5H2	Nes	NES	25488	0.405896	25	P28838	LAP3	2377	0.246295	76	P04247	Mb	MB	7275	0.266427	25
O43707	ACTN4	4986	0.332592	24	Q80X90	Flnb	FLNB	2576	0.288989	24	P63104	YWHAZ	4096	0.240365	77	Q8VDD5	Myh9	MYH9	26440	0.421057	24	Q13219	PAPPA	2339	0.242357	77	Q05793	Hspg2	HSPG2	7325	0.268258	24
P17661	DES	5145	0.343198	23	P26039	Tln1	TLN1	2697	0.302563	23	P13533	MYH6	4028	0.236374	78	P58252	Eef2	EEF2	30368	0.48361	23	P01008	SERPINC1	2291	0.237384	78	P28653	Bgn	BGN	8354	0.305943	23
P12814	ACTN1	5467	0.364677	22	P20152	Vim	VIM	2740	0.307387	22	P07942	LAMB1	4019	0.235846	79	Q9QXZ0-3	Macf1	MACF1	30371	0.483658	22	O43852-4	CALU	2259	0.234068	79	P21460	Cst3	CST3	8596	0.314805	22
P12814-3	ACTN1	5505	0.367212	21	Q6P5H2	Nes	NES	2964	0.332517	21	P55786-2	NPEPPS	3944	0.231445	80	P07901	Hsp90aa1	HSP90AA1	30591	0.487162	21	P30086	PEBP1	2253	0.233446	80	P23927	Cryab	CRYAB	8784	0.32169	21
Q14204	DYNC1H1	5896	0.393293	20	P13542	Myh8	MYH8	3057	0.34295	20	P62937	PPIA	3927	0.230447	81	A2ASS6-3	Ttn	TTN	30850	0.491286	20	P01024	C3	2243	0.23241	81	P33434	Mmp2	MMP2	9493	0.347655	20
P35579-2	MYH9	5911	0.394294	19	Q9QXZ0-3	Macf1	MACF1	3340	0.374698	19	P09104	ENO2	3910	0.22945	82	P13542	Myh8	MYH8	32539	0.518183	19	O60662	KLHL41	2235	0.231581	82	P63101	Ywhaz	YWHAZ	9616	0.35216	19
Q9UPN3	MACF1	6244	0.416507	18	Q5SX39	Myh4	MYH4	3469	0.38917	18	P07237	P4HB	3897	0.228687	83	P11499	Hsp90ab1	HSP90AB1	35568	0.56642	18	P24043	LAMA2	2232	0.23127	83	P08121	Col3a1	COL3A1	9831	0.360034	18
P21333	FLNA	7158	0.477475	17	P31001	Des	DES	3658	0.410373	17	Q9UPN3	MACF1	3848	0.225811	84	Q5SX39	Myh4	MYH4	35615	0.567169	17	P20908	COL5A1	2214	0.229405	84	P07214	Sparc	SPARC	11416	0.41808	17
Q14315	FLNC	7344	0.489882	16	P11276	Fn1	FN1	3711	0.416319	16	P01033	TIMP1	3792	0.222525	85	P52480-2	Pkm	PKM	36321	0.578412	16	Q08380	LGALS3BP	2204	0.228369	85	Q01149	Col1a2	COL1A2	13019	0.476786	16
P11055	MYH3	7746	0.516698	15	P13541	Myh3	MYH3	3783	0.424396	15	P07737	PFN1	3772	0.221351	86	P17182	Eno1	ENO1	36921	0.587967	15	P06753	TPM3	2199	0.227851	86	A2AAJ9	Obscn	OBSCN	14494	0.530804	15
P02751-1	FN1	8005	0.533974	14	Q9JHU4	Dync1h1	DYNC1H1	3833	0.430005	14	Q16363	LAMA4	3747	0.219884	87	O88990	Actn3	ACTN3	38102	0.606774	14	P15531	NME1	2132	0.220909	87	Q91ZU6	Dst	DST	16225	0.594197	14
P35579	MYH9	8754	0.583936	13	Q5SX40	Myh1	MYH1	3903	0.437858	13	P12110-2	COL6A2	3743	0.21965	88	Q9QXZ0	Macf1	MACF1	40717	0.648418	13	P40925	MDH1	2132	0.220909	88	P62259	Ywhae	YWHAE	18164	0.665207	13
P08670	VIM	9048	0.603548	12	Q8BTM8	Flna	FLNA	3910	0.438644	12	P02461	COL3A1	3738	0.219356	89	P60708	ACTB	ACTB	40933	0.651858	12	P20908-2	COL5A1	2125	0.220184	89	Q9JHU4	Dync1h1	DYNC1H1	20408	0.747388	12
Q09666	AHNAK	9656	0.644104	11	Q9QXZ0	Macf1	MACF1	4639	0.520427	11	P11047	LAMC1	3704	0.217361	90	P62737	Acta2	ACTA2	41253	0.656954	11	P13591-1	NCAM1	2123	0.219976	90	P20152	Vim	VIM	28159	1.03125	11
P62736	ACTA2	9703	0.647239	10	P68033	Actc1	ACTC1	4896	0.549258	10	P01023	A2M	3673	0.215542	91	Q5SX40	Myh1	MYH1	43145	0.687084	10	P26022	PTX3	2117	0.219355	91	Q9QXZ0-3	Macf1	MACF1	30371	1.11226	10
P68133	ACTA1	10377	0.692199	9	P60708	ACTB	ACTB	5005	0.561486	9	P34932	HSPA4	3672	0.215483	92	P13541	Myh3	MYH3	44111	0.702467	9	Q12841	FSTL1	2115	0.219147	92	A2ASS6-3	Ttn	TTN	30850	1.1298	9
P60708	ACTB	11082	0.739226	8	P68134	Acta1	ACTA1	5038	0.565189	8	P55072	VCP	3613	0.212021	93	P63017	Hspa8	HSPA8	44974	0.716211	8	P13591	NCAM1	2100	0.217593	93	P17182	Eno1	ENO1	36921	1.35213	8
Q15149-6	PLEC	11374	0.758704	7	Q8VHX6	Flnc	FLNC	5230	0.586728	7	P15924	DSP	3585	0.210378	94	P21550	Eno3	ENO3	46329	0.737789	7	P41222	PTGDS	2083	0.215832	94	Q9QXZ0	Macf1	MACF1	40717	1.49115	7
Q15149-3	PLEC	11378	0.758971	6	Q8VDD5	Myh9	MYH9	5516	0.618813	6	P29401-2	TKT	3467	0.203453	95	P11276	Fn1	FN1	48204	0.767648	6	P62979	RPS27A	2060	0.213448	95	P21550	Eno3	ENO3	46329	1.69667	6
Q15149-8	PLEC	11380	0.759104	5	Q9QXS1-14	Plec	PLEC	6527	0.732232	5	P98160	HSPG2	3435	0.201575	96	P68134	Acta1	ACTA1	51785	0.824676	5	O00391	QSOX1	2047	0.212101	96	P11276	Fn1	FN1	48204	1.76534	5
Q15149-4	PLEC	11447	0.763573	4	Q9QXS1-8	Plec	PLEC	6531	0.732681	4	P13639	EEF2	3407	0.199932	97	P31001	Des	DES	62823	1.00046	4	O75326	SEMA7A	2039	0.211273	97	P31001	Des	DES	62823	2.30072	4
Q15149	PLEC	11509	0.767709	3	Q9QXS1-3	Plec	PLEC	6544	0.734139	3	P18669	PGAM1	3382	0.198465	98	Q8VHX6	Flnc	FLNC	68705	1.09413	3	P07858	CTSB	2024	0.209718	98	Q9QXS1-9	Plec	PLEC	79939	2.92755	3
Q8WZ42-2	TTN	20537	1.36992	2	Q9QXS1	Plec	PLEC	6639	0.744797	2	Q00610	CLTC	3378	0.19823	99	Q9QXS1-9	Plec	PLEC	79939	1.27303	2	P35555	FBN1	2015	0.208786	99	Q9QXS1-3	Plec	PLEC	80046	2.93147	2
Q8WZ42-12	TTN	20591	1.37352	1	A2ASS6	Ttn	TTN	16862	1.89167	1	Q16531	DDB1	3273	0.192069	100	Q9QXS1-3	Plec	PLEC	80046	1.27473	1	O00469-2	PLOD2	1997	0.206921	100	Q9QXS1	Plec	PLEC	81067	2.96886	1
