# Supplementary material for: High-resolution analyses of the secretomes from murine C2C12 cells and primary human skeletal muscle cells reveal distinct differences in contraction-regulated myokine secretion
Source: Front Physiol. 2025 Mar 25;16:1549316. doi: 10.3389/fphys.2025.1549316 (PMC11975866; doi:10.3389/fphys.2025.1549316)
Supplement: Supplementary file 3 [file Table3.xlsx]

## Sheet: C2C12 secretory proteins
UniProtKB	Gene Symbol	Protein Description	p-value	Log2FC	Secretion type
P58022	Loxl2	Lysyl oxidase homolog 2	1e-17	6.64	SP+
Q91WU0	Ces1f	Carboxylesterase 1F	1e-17	6.64	SP+		SP+	Classical secretion
Q8VDS8	Stx18	Syntaxin-18	1e-17	6.64	SP-		SP-	Non-classical secretion I
Q9CQY1	Atg12	Ubiquitin-like protein ATG12	1e-17	6.64	SP-		Outcyte+	Non-classical secretion II
Q8VIN1	Pbp2	Phosphatidylethanolamine-binding protein 2	1e-17	6.64	SP-
P00329	Adh1	Alcohol dehydrogenase 1	1e-17	6.64	SP-
Q8R2K1	Fuom	Fucose mutarotase	1e-17	6.64	SP-
Q9EPN1	Nbea	Neurobeachin	1e-17	6.64	SP-
Q8R088	Golph3l	Golgi phosphoprotein 3-like	1e-17	6.64	SP-
P12710	Fabp1	Fatty acid-binding protein, liver	1e-17	6.64	Outcyte+
P02088	Hbb-b1	Hemoglobin subunit beta-1	1e-17	6.64	Outcyte+
O55022	Pgrmc1	Membrane-associated progesterone receptor component 1	1e-17	6.64	Outcyte+
Q80V26	Bpnt2	Golgi-resident adenosine 3',5'-bisphosphate 3'-phosphatase	1e-17	6.64	Outcyte+
O88559	Men1	Menin	1e-17	6.64	Outcyte+
P30115	Gsta3	Glutathione S-transferase A3	1e-17	6.64	Outcyte+
Q9D1L9	Lamtor5	Ragulator complex protein LAMTOR5	1e-17	6.64	Outcyte+
Q8C196	Cps1	Carbamoyl-phosphate synthase [ammonia], mitochondrial	1e-17	6.64	Outcyte+
P10923	Spp1	Osteopontin	1e-17	1.21	SP+
Q9Z0M6	Adgre5	Adhesion G protein-coupled receptor E5	1e-17	1.13	SP+
O09161	Casq2	Calsequestrin-2	1e-17	0.96	SP+
Q9EQU5	Set	Protein SET	1e-17	0.95	Outcyte+
P09602	Hmgn2	Non-histone chromosomal protein HMG-17	2.40963e-12	0.92	SP-
Q8C5Q4	Grsf1	G-rich sequence factor 1	3.7485e-05	0.77	SP-
P70158	Smpdl3a	Acid sphingomyelinase-like phosphodiesterase 3a	3.15656e-08	0.75	SP+
Q8BJK1	Kctd7	BTB/POZ domain-containing protein KCTD7	0.000196529	0.75	SP-
Q8CA71	Shisa4	Protein shisa-4	1.15175e-08	0.67	SP+
P23249	Mov10	Putative helicase MOV-10	1.13256e-09	0.61	Outcyte+
Q62425	Ndufa4	Cytochrome c oxidase subunit NDUFA4	5.3319e-07	0.56	SP-
A6X935	Itih4	Inter alpha-trypsin inhibitor, heavy chain 4	0.00167894	0.56	SP+
P01942	Hba	Hemoglobin subunit alpha	8.33589e-05	0.52	Outcyte+
Q9Z2D8	Mbd3	Methyl-CpG-binding domain protein 3	0.00237403	0.52	Outcyte+
Q00560	Il6st	Interleukin-6 receptor subunit beta	0.00897581	0.52	SP+
O09165	Casq1	Calsequestrin-1	1.8169e-11	0.51	SP+
O35143	Atp5if1	ATPase inhibitor, mitochondrial	5.65814e-12	0.47	SP-
P56565	S100a1	Protein S100-A1	0.000165644	0.43	Outcyte+
P52503	Ndufs6	NADH dehydrogenase [ubiquinone] iron-sulfur protein 6, mitochondrial	4.16784e-06	0.42	SP-
Q8BXK9	Clic5	Chloride intracellular channel protein 5	0.00581847	0.41	Outcyte+
Q91V01	Lpcat3	Lysophospholipid acyltransferase 5	0.0311618	0.41	Outcyte+
P19788	Mgp	Matrix Gla protein	7.61744e-11	0.4	SP+
Q9CWI3	Bccip	BRCA2 and CDKN1A-interacting protein	0.00155611	0.39	SP-
Q9ESN6	Trim2	Tripartite motif-containing protein 2	0.00298432	0.39	SP-
P15208	Insr	Insulin receptor	0.0290418	0.39	SP+
P56394	Cox17	Cytochrome c oxidase copper chaperone	1.34383e-07	0.38	SP-
Q9Z1W4	Gdf11	Growth/differentiation factor 11	0.0358432	0.38	SP+
P62309	Snrpg	Small nuclear ribonucleoprotein G	4.24289e-09	0.37	SP-
P62984	Uba52	Ubiquitin-60S ribosomal protein L40	0.012563	0.37	SP-
O08997	Atox1	Copper transport protein ATOX1	1.76747e-07	0.36	SP-
P62274	Rps29	40S ribosomal protein S29	2.07137e-07	0.35	SP-
P62862	Fau; FAU	40S ribosomal protein S30	4.89653e-05	0.35	SP-
Q8CFE2	Hpf1	Histone PARylation factor 1	8.80125e-07	0.34	SP-
Q8BMD8	Slc25a24	Calcium-binding mitochondrial carrier protein SCaMC-1	2.883e-06	0.34	SP-
Q8R1R3	Stard7	StAR-related lipid transfer protein 7, mitochondrial	0.0112598	0.34	SP-
Q9JL56	Gde1	Glycerophosphodiester phosphodiesterase 1	0.0393474	0.34	SP-
Q64433	Hspe1	10 kDa heat shock protein, mitochondrial	1.18799e-08	0.33	Outcyte+
Q9D6J6	Ndufv2	NADH dehydrogenase [ubiquinone] flavoprotein 2, mitochondrial	0.000134732	0.33	SP-
Q9DCB1	Hmgn3	High mobility group nucleosome-binding domain-containing protein 3	0.000179528	0.33	SP-
Q9CQ40	Mrpl49	39S ribosomal protein L49, mitochondrial	0.00517609	0.33	SP-
Q9QUH0	Glrx	Glutaredoxin-1	0.00820796	0.33	Outcyte+
P62307	Snrpf	Small nuclear ribonucleoprotein F	1.73967e-05	0.32	Outcyte+
Q9DCZ4	Apoo	MICOS complex subunit Mic26	0.0110237	0.32	Outcyte+
Q8BGD8	Coa6	Cytochrome c oxidase assembly factor 6 homolog	0.0148571	0.32	SP-
Q6PNC0	Dmxl1	DmX-like protein 1	0.0182145	0.32	Outcyte+
Q8BHG1	Nrdc	Nardilysin	3.4433e-07	0.31	Outcyte+
Q99JI1	Mustn1	Musculoskeletal embryonic nuclear protein 1	9.10196e-07	0.31	SP-
P32848	Pvalb	Parvalbumin alpha	0.000411785	0.31	Outcyte+
Q9WV98	Timm9	Mitochondrial import inner membrane translocase subunit Tim9	0.00517909	0.31	SP-
Q60935	Art1	GPI-linked NAD(P)(+)--arginine ADP-ribosyltransferase 1	0.00622492	0.31	Outcyte+
P47931	Fst	Follistatin	9.65477e-07	0.3	SP+
P56391	Cox6b1	Cytochrome c oxidase subunit 6B1	2.40609e-06	0.3	SP-
Q61937	Npm1	Nucleophosmin	3.1217e-06	0.3	SP-
O54781	Srpk2	SRSF protein kinase 2	4.91692e-06	0.3	Outcyte+
Q9CR60	Golt1b	Vesicle transport protein GOT1B	0.0277959	0.28	SP-
Q501P1	Fbln7	Fibulin-7	0.0351724	0.28	SP+
P14069	S100a6	Protein S100-A6	2.47107e-05	0.27	Outcyte+
Q99LY9	Ndufs5	NADH dehydrogenase [ubiquinone] iron-sulfur protein 5	0.000171903	0.27	SP-
Q9CRD0	Ociad1	OCIA domain-containing protein 1	0.000287712	0.27	SP-
Q8CII2	Cdc123	Cell division cycle protein 123 homolog	0.0215523	0.27	Outcyte+
Q9CQH8	Rpp14	Ribonuclease P protein subunit p14	0.0382191	0.27	SP-
P62983	Rps27a	Ubiquitin-40S ribosomal protein S27a	5.46095e-06	0.26	SP-
Q9CQR2	Rps21	40S ribosomal protein S21	7.10495e-06	0.26	SP-
Q9R000	Itgb1bp2	Integrin beta-1-binding protein 2	0.000339605	0.26	Outcyte+
Q8BNJ2	Adamts4	A disintegrin and metalloproteinase with thrombospondin motifs 4	0.000664683	0.26	SP+
Q9D3D9	Atp5f1d	ATP synthase subunit delta, mitochondrial	0.00278718	0.26	Outcyte+
Q9CQH7	Btf3l4	Transcription factor BTF3 homolog 4	2.45899e-05	0.25	Outcyte+
Q06335	Aplp2	Amyloid beta precursor like protein 2	0.000328474	0.25	SP+
Q61335	Bcap31	B-cell receptor-associated protein 31	0.000627286	0.25	SP-
Q9DB15	Mrpl12	39S ribosomal protein L12, mitochondrial	0.000636347	0.25	Outcyte+
Q9JM99	Prg4	Proteoglycan 4	0.0323755	0.25	SP+
Q8R429	Atp2a1	Sarcoplasmic/endoplasmic reticulum calcium ATPase 1	7.53069e-05	0.24	SP-
Q9D1R9	Rpl34	60S ribosomal protein L34	0.000142153	0.24	SP-
A2AMM0	Cavin4	Caveolae-associated protein 4	0.00019316	0.24	SP-
Q60737	Csnk2a1	Casein kinase II subunit alpha	0.00114107	0.24	SP-
P19536	Cox5b	Cytochrome c oxidase subunit 5B, mitochondrial	0.0101609	0.24	SP-
Q9D517	Agpat3	1-acyl-sn-glycerol-3-phosphate acyltransferase gamma	0.0131519	0.24	SP-
Q9Z2P8	Vamp5	Vesicle-associated membrane protein 5	0.0417056	0.24	Outcyte+
P25444	Rps2	40S ribosomal protein S2	7.02544e-05	0.23	SP-
O54962	Banf1	Barrier-to-autointegration factor	0.00157541	0.23	Outcyte+
Q8VC70	Rbms2	RNA-binding motif, single-stranded-interacting protein 2	0.0107974	0.23	SP-
P99028	Uqcrh	Cytochrome b-c1 complex subunit 6, mitochondrial	0.033512	0.23	SP-
Q9JJI8	Rpl38	60S ribosomal protein L38	0.000378962	0.22	SP-
P83882	Rpl36a	60S ribosomal protein L36a	0.000600522	0.22	SP-
Q9EQS3	Mycbp	c-Myc-binding protein	0.000867981	0.22	SP-
O54819	Tfpi	Tissue factor pathway inhibitor	0.000955858	0.22	SP+
P29788	Vtn	Vitronectin	0.00190988	0.22	SP+
Q9D6K8	Fundc2	FUN14 domain-containing protein 2	0.00195293	0.22	SP-
Q8R5J9	Arl6ip5	PRA1 family protein 3	0.000184984	0.21	Outcyte+
P62301	Rps13	40S ribosomal protein S13	0.000251332	0.21	SP-
P62918	Rpl8	60S ribosomal protein L8	0.000397373	0.21	SP-
P47964		60S ribosomal protein L36	0.000400273	0.21	SP-
P47880	Igfbp6	Insulin-like growth factor-binding protein 6	0.000611082	0.21	SP+
O55143	Atp2a2	Sarcoplasmic/endoplasmic reticulum calcium ATPase 2	0.000636913	0.21	SP-
P61514	Rpl37a	60S ribosomal protein L37a	0.00227966	0.21	SP-
Q8BX35	Eda2r	Tumor necrosis factor receptor superfamily member 27	0.00345666	0.21	SP-
Q8CC21	Ttc19	Tetratricopeptide repeat protein 19, mitochondrial	0.0197863	0.21	SP-
Q9CR67	Tmem33	Transmembrane protein 33	0.0235169	0.21	Outcyte+
Q924T3	Xrcc4	DNA repair protein XRCC4	0.0376479	0.21	SP-
P20801	Tnnc2	Troponin C, skeletal muscle	0.000467834	0.2	SP-
P62305	Snrpe	Small nuclear ribonucleoprotein E	0.00129117	0.2	SP-
Q61982	Notch3	Neurogenic locus notch homolog protein 3	0.00280263	0.2	SP+
P61957	Sumo2	Small ubiquitin-related modifier 2	0.00303082	0.2	SP-
Q9CR68	Uqcrfs1	Cytochrome b-c1 complex subunit Rieske, mitochondrial	0.0046791	0.2	SP-
Q61686	Cbx5	Chromobox protein homolog 5	0.006273	0.2	SP-
A2RSX7	Tyw5	tRNA wybutosine-synthesizing protein 5	0.0127231	0.2	Outcyte+
P62852	Rps25	40S ribosomal protein S25	0.000991891	0.19	Outcyte+
O70326	Grem1	Gremlin-1	0.00193059	0.19	SP+
O70622-2	Rtn2	Isoform 2 of Reticulon-2	0.00205624	0.19	Outcyte+
Q9QZJ6	Mfap5	Microfibrillar-associated protein 5	0.00346862	0.19	SP+
P67871	Csnk2b	Casein kinase II subunit beta	0.00986709	0.19	SP-
P12850	Cxcl1	Growth-regulated alpha protein	0.0107936	0.19	SP+
Q9CYK2	Qpct	Glutaminyl-peptide cyclotransferase	0.0115584	0.19	SP+
Q99P72-1	Rtn4	Isoform C of Reticulon-4	0.0126489	0.19	SP-
P11031	Sub1	Activated RNA polymerase II transcriptional coactivator p15	0.0320764	0.19	SP-
P16882-2	Ghr	Isoform 2 of Growth hormone receptor	0.0376991	0.19	SP+
Q9JI08	Bin3	Bridging integrator 3	0.0412587	0.19	SP-
P58771	Tpm1	Tropomyosin alpha-1 chain	0.00150171	0.18	SP-
Q6ZWU9	Rps27	40S ribosomal protein S27	0.00166075	0.18	Outcyte+
P97461		40S ribosomal protein S5	0.00186067	0.18	SP-
P97352	S100a13	Protein S100-A13	0.0036972	0.18	SP-
Q9CQ62	Decr1	2,4-dienoyl-CoA reductase [(3E)-enoyl-CoA-producing], mitochondrial	0.0215961	0.18	Outcyte+
Q80TS3	Adgrl3	Adhesion G protein-coupled receptor L3	0.0110063	0.17	SP+
Q99JF8	Psip1	PC4 and SFRS1-interacting protein	0.0131842	0.17	SP-
P83870	Phf5a	PHD finger-like domain-containing protein 5A	0.0134132	0.17	SP-
O35664-3	Ifnar2	Isoform 3 of Interferon alpha/beta receptor 2	0.0156544	0.17	SP+
P09542	Myl3	Myosin light chain 3	0.0220191	0.17	SP-
Q62084	Ppp1r14b	Protein phosphatase 1 regulatory subunit 14B	0.0229902	0.17	SP-
Q9DCW4	Etfb	Electron transfer flavoprotein subunit beta	0.0249925	0.17	Outcyte+
P13412	Tnni2	Troponin I, fast skeletal muscle	0.0035044	0.16	SP-
Q9CZX8	Rps19	40S ribosomal protein S19	0.00368762	0.16	SP-
P97351	Rps3a	40S ribosomal protein S3a	0.0038302	0.16	SP-
P63325	Rps10	40S ribosomal protein S10	0.00391597	0.16	SP-
P67984	Rpl22	60S ribosomal protein L22	0.00580821	0.16	SP-
O89086	Rbm3	RNA-binding protein 3	0.00711431	0.16	SP-
P39689	Cdkn1a	Cyclin-dependent kinase inhibitor 1	0.00872717	0.16	SP-
Q4KML4	Abracl	Costars family protein ABRACL	0.0246854	0.16	SP-
Q8K4F5	Abhd11	Protein ABHD11	0.0272004	0.16	SP-
P99025	Gchfr	GTP cyclohydrolase 1 feedback regulatory protein	0.03095	0.16	SP-
P01887	B2m	Beta-2-microglobulin	0.00677244	0.15	SP+
Q9D7M1	Gid8	Glucose-induced degradation protein 8 homolog	0.00758582	0.15	Outcyte+
P62830	Rpl23	60S ribosomal protein L23	0.00977853	0.15	SP-
Q9JK92	Hspb8	Heat shock protein beta-8	0.0150743	0.15	SP-
P14115	Rpl27a	60S ribosomal protein L27a	0.0164774	0.15	SP-
Q9JKB3	Ybx3	Y-box-binding protein 3	0.0173566	0.15	SP-
P97449	Anpep	Aminopeptidase N	0.0177296	0.15	SP-
O35459	Ech1	Delta(3,5)-Delta(2,4)-dienoyl-CoA isomerase, mitochondrial	0.0212596	0.15	SP-
P60824	Cirbp	Cold-inducible RNA-binding protein	0.0340948	0.15	SP-
Q9Z121	Ccl8	C-C motif chemokine 8	0.0415604	0.15	SP+
P14131	Rps16	40S ribosomal protein S16	0.0102852	0.14	SP-
P63276	Rps17	40S ribosomal protein S17	0.0112752	0.14	SP-
P62245	Rps15a	40S ribosomal protein S15a	0.0128601	0.14	SP-
P62702	Rps4x	40S ribosomal protein S4, X isoform	0.0135874	0.14	SP-
Q60870	Reep5	Receptor expression-enhancing protein 5	0.0138975	0.14	Outcyte+
P62843	Rps15	40S ribosomal protein S15	0.0145951	0.14	SP-
Q9CYR0	Ssbp1	Single-stranded DNA-binding protein, mitochondrial	0.0152103	0.14	SP-
P84089	Erh	Enhancer of rudimentary homolog	0.0185154	0.14	SP-
Q3TVI8	Pbxip1	Pre-B-cell leukemia transcription factor-interacting protein 1	0.0251796	0.14	SP-
Q61810	Ltbp3	Latent-transforming growth factor beta-binding protein 3	0.0256969	0.14	SP+
P62751	Rpl23a	60S ribosomal protein L23a	0.0273593	0.14	Outcyte+
P97457	Myl11	Myosin regulatory light chain 11	0.0165918	0.13	Outcyte+
P60867	Rps20	40S ribosomal protein S20	0.0178604	0.13	SP-
Q9EPL8	Ipo7	Importin-7	0.0184047	0.13	Outcyte+
P0DP27	Calm2	Calmodulin-2	0.0212648	0.13	SP-
Q99L04	Dhrs1	Dehydrogenase/reductase SDR family member 1	0.03197	0.13	SP-
P0C0S6	H2az1	Histone H2A.Z	0.0323988	0.13	Outcyte+
Q9R0Q7	Ptges3	Prostaglandin E synthase 3	0.0336423	0.13	SP-
Q6ZWV3	Rpl10	60S ribosomal protein L10	0.0340744	0.13	SP-
Q78ZA7	Nap1l4	Nucleosome assembly protein 1-like 4	0.0351951	0.13	Outcyte+
P04925	Prnp	Major prion protein	0.0353532	0.13	SP+
P00920	Ca2	Carbonic anhydrase 2	0.0361789	0.13	Outcyte+
Q9CQQ8	Lsm7	U6 snRNA-associated Sm-like protein LSm7	0.0372027	0.13	Outcyte+
Q61425	Hadh	Hydroxyacyl-coenzyme A dehydrogenase, mitochondrial	0.040078	0.13	Outcyte+
P49962	Srp9	Signal recognition particle 9 kDa protein	0.0411066	0.13	SP-
A2AN08	Ubr4	E3 ubiquitin-protein ligase UBR4	0.0413373	0.13	SP-
Q8CG19	Ltbp1	Latent-transforming growth factor beta-binding protein 1	0.0419133	0.13	SP+
Q60994	Adipoq	Adiponectin	0.0267758	0.12	SP+
P10639	Txn	Thioredoxin	0.0271145	0.12	SP-
P62281	Rps11	40S ribosomal protein S11	0.0273268	0.12	SP-
P09541	Myl4	Myosin light chain 4	0.0274961	0.12	SP-
P21460	Cst3	Cystatin-C	0.0285496	0.12	SP+
P19123	Tnnc1	Troponin C, slow skeletal and cardiac muscles	0.0314244	0.12	Outcyte+
P50543	S100a11	Protein S100-A11	0.032127	0.12	SP-
P62960	Ybx1	Y-box-binding protein 1	0.032778	0.12	SP-
P62897	Cycs	Cytochrome c, somatic	0.0341521	0.12	Outcyte+
P47879	Igfbp4	Insulin-like growth factor-binding protein 4	0.0401987	0.12	SP+
P62082	Rps7	40S ribosomal protein S7	0.0361562	0.11	SP-
P05977	Myl1	Myosin light chain 1/3, skeletal muscle isoform	0.0401888	0.11	SP-
P28798	Grn	Progranulin	0.0427221	0.11	SP+
Q9Z0J0	Npc2	NPC intracellular cholesterol transporter 2	0.04414	0.11	SP+
Q9CQW1	Ykt6	Synaptobrevin homolog YKT6	0.0374586	-0.13	Outcyte+
Q99PL5	Rrbp1	Ribosome-binding protein 1	0.0396138	-0.14	Outcyte+
Q01768	Nme2	Nucleoside diphosphate kinase B	0.0402895	-0.14	Outcyte+
P19324	Serpinh1	Serpin H1	0.0410174	-0.14	SP+
Q9EPC1	Parva	Alpha-parvin	0.022237	-0.15	SP-
P11087	Col1a1	Collagen alpha-1(I) chain	0.0234118	-0.15	SP+
Q05186	Rcn1	Reticulocalbin-1	0.0245451	-0.15	SP+
Q9WUM3	Coro1b	Coronin-1B	0.035093	-0.15	SP-
Q8VE70	Pdcd10	Programmed cell death protein 10	0.0414055	-0.15	Outcyte+
O08746	Matn2	Matrilin-2	0.0122318	-0.16	SP+
O35887	Calu	Calumenin	0.0201163	-0.16	SP+
Q8VHI3	Pofut2	GDP-fucose protein O-fucosyltransferase 2	0.0394562	-0.16	SP+
P0C872	Jmjd7	Bifunctional peptidase and (3S)-lysyl hydroxylase Jmjd7	0.040778	-0.16	Outcyte+
Q9D9V3	Echdc1	Ethylmalonyl-CoA decarboxylase	0.0446141	-0.16	SP-
Q99K51	Pls3	Plastin-3	0.00743861	-0.17	Outcyte+
Q5FWK3	Arhgap1	Rho GTPase-activating protein 1	0.00992736	-0.17	SP-
P15379	Cd44	CD44 antigen	0.0102892	-0.17	SP+
Q8R1F9	Rpp40	Ribonuclease P protein subunit p40	0.0222669	-0.17	Outcyte+
Q3UFY7	Nt5c3b	7-methylguanosine phosphate-specific 5'-nucleotidase	0.025374	-0.17	Outcyte+
Q62059-2	Vcan	Isoform V1 of Versican core protein	0.0294008	-0.17	SP+
Q64674	Srm	Spermidine synthase	0.0309234	-0.17	Outcyte+
Q9R0P5	Dstn	Destrin	0.00440775	-0.18	SP-
P22935	Crabp2	Cellular retinoic acid-binding protein 2	0.00486991	-0.18	SP-
Q91YR1	Twf1	Twinfilin-1	0.0103357	-0.18	SP-
Q9ER41	Tor1b	Torsin-1B	0.0265253	-0.18	SP+
Q8C4Q6	Aida	Axin interactor, dorsalization-associated protein	0.0336402	-0.18	Outcyte+
A2AVA0	Svep1	Sushi, von Willebrand factor type A, EGF and pentraxin domain-containing protein 1	0.0351288	-0.18	SP+
P11688	Itga5	Integrin alpha-5	0.00160321	-0.19	SP+
P23492	Pnp	Purine nucleoside phosphorylase	0.00414149	-0.19	Outcyte+
Q8CI51	Pdlim5	PDZ and LIM domain protein 5	0.00936829	-0.19	Outcyte+
Q8BJH1	Zc2hc1a	Zinc finger C2HC domain-containing protein 1A	0.0295093	-0.19	Outcyte+
P58774-2	Tpm2	Isoform 2 of Tropomyosin beta chain	0.0297402	-0.19	Outcyte+
P40124	Cap1	Adenylyl cyclase-associated protein 1	0.00160657	-0.2	Outcyte+
Q9CQI6	Cotl1	Coactosin-like protein	0.00184507	-0.2	SP-
P47757-4	Capzb	Isoform 3 of F-actin-capping protein subunit beta	0.00382266	-0.2	SP-
Q9D1G5	Lrrc57	Leucine-rich repeat-containing protein 57	0.00874813	-0.2	Outcyte+
Q9WVA4	Tagln2	Transgelin-2	0.000950703	-0.21	SP-
Q80XC2	Trmt61a	tRNA (adenine(58)-N(1))-methyltransferase catalytic subunit TRMT61A	0.0140753	-0.21	SP-
Q8BK75	Elp6	Elongator complex protein 6	0.0141216	-0.21	SP-
Q6PE15	Abhd10	Palmitoyl-protein thioesterase ABHD10, mitochondrial	0.018631	-0.21	SP-
Q9QZA0	Ca5b	Carbonic anhydrase 5B, mitochondrial	0.0322734	-0.21	SP-
Q6IRU2	Tpm4	Tropomyosin alpha-4 chain	0.000491635	-0.22	Outcyte+
Q91VH2	Snx9	Sorting nexin-9	0.00343721	-0.22	Outcyte+
P43275	H1-1	Histone H1.1	0.00422363	-0.24	Outcyte+
Q9JM14	Nt5c	5'(3')-deoxyribonucleotidase, cytosolic type	0.0043678	-0.24	SP-
O08807	Prdx4	Peroxiredoxin-4	0.0128285	-0.24	SP+
Q80WB5	Ntaq1	Protein N-terminal glutamine amidohydrolase	0.00310518	-0.25	SP-
P37804	Tagln	Transgelin	1.83836e-05	-0.27	SP-
Q6P8J7	Ckmt2	Creatine kinase S-type, mitochondrial	0.000415712	-0.27	SP-
Q505K2	Fhip1a	FHF complex subunit HOOK interacting protein 1A	0.000259913	-0.28	SP-
Q8K007	Sulf1	Extracellular sulfatase Sulf-1	0.00138328	-0.28	SP+
Q9D7A6	Srp19	Signal recognition particle 19 kDa protein	0.0165499	-0.28	SP-
Q9D1F3	Eola1	Protein EOLA1	0.0264939	-0.28	Outcyte+
Q61595-9	Ktn1	Isoform 9 of Kinectin	0.000230796	-0.29	Outcyte+
P41731	Cd63	CD63 antigen	7.00341e-06	-0.31	SP-
P21237	Bdnf	Brain-derived neurotrophic factor	0.00639629	-0.32	SP+
Q9QXE7	Tbl1x	F-box-like/WD repeat-containing protein TBL1X	0.0149859	-0.32	SP-
P04756	Chrna1	Acetylcholine receptor subunit alpha	0.0409129	-0.32	SP+
Q8VDC0	Lars2	Probable leucine--tRNA ligase, mitochondrial	2.2883e-05	-0.34	SP-
Q812E0	Cpeb2	Cytoplasmic polyadenylation element-binding protein 2	0.00837238	-0.34	SP-
P70429	Evl	Ena/VASP-like protein	0.0118942	-0.34	SP-
G5E8F4	Fpgt	Fucose-1-phosphate guanylyltransferase	0.0176593	-0.34	SP-
Q8K297	Colgalt1	Procollagen galactosyltransferase 1	0.00498238	-0.35	SP+
Q09324	Gcnt1	Beta-1,3-galactosyl-O-glycosyl-glycoprotein beta-1,6-N-acetylglucosaminyltransferase	0.0123968	-0.35	Outcyte+
P50295	Nat2	Arylamine N-acetyltransferase 2	0.00490769	-0.36	Outcyte+
Q8CBY0	Gatc	Glutamyl-tRNA(Gln) amidotransferase subunit C, mitochondrial	5.9964e-06	-0.38	SP-
Q8K1H1	Tdrd7	Tudor domain-containing protein 7	0.0076802	-0.4	Outcyte+
Q9DC77	Smpx	Small muscular protein	0.0138498	-0.4	SP-
A2AIG8	Accs	1-aminocyclopropane-1-carboxylate synthase-like protein 1	0.00760798	-0.42	SP-
Q8VDM1	Zgpat	Zinc finger CCCH-type with G patch domain-containing protein	0.00428588	-0.48	SP-
Q9D8Z6	Atg101	Autophagy-related protein 101	0.00557514	-0.51	Outcyte+
P84078	Arf1	ADP-ribosylation factor 1	0.000534532	-0.55	Outcyte+
P50608	Fmod	Fibromodulin	3.13116e-05	-0.75	SP+
Q8R180	Ero1a	ERO1-like protein alpha	1e-17	-6.64	SP+
Q9CQU0	Txndc12	Thioredoxin domain-containing protein 12	1e-17	-6.64	SP+
Q61475	Cd55	Complement decay-accelerating factor, GPI-anchored	1e-17	-6.64	SP+
P63147	Ube2b	Ubiquitin-conjugating enzyme E2 B	1e-17	-6.64	SP-
Q3U0V2	Tradd	Tumor necrosis factor receptor type 1-associated DEATH domain protein	1e-17	-6.64	SP-
Q3TYD6	Lmtk2	Serine/threonine-protein kinase LMTK2	1e-17	-6.64	SP-
Q9D287	Bcas2	Pre-mRNA-splicing factor SPF27	1e-17	-6.64	SP-
P19973	Lsp1	Lymphocyte-specific protein 1	1e-17	-6.64	Outcyte+
B9EJ80	Pdzd8	PDZ domain-containing protein 8	1e-17	-6.64	Outcyte+
P62631	Eef1a2	Elongation factor 1-alpha 2	1e-17	-6.64	Outcyte+
Q8BKT8	Haus7	HAUS augmin-like complex subunit 7	1e-17	-6.64	Outcyte+
Q9CPT3	Nanp	N-acylneuraminate-9-phosphatase	1e-17	-6.64	Outcyte+
