# Supplementary material for: High-resolution analyses of the secretomes from murine C2C12 cells and primary human skeletal muscle cells reveal distinct differences in contraction-regulated myokine secretion
Source: Front Physiol. 2025 Mar 25;16:1549316. doi: 10.3389/fphys.2025.1549316 (PMC11975866; doi:10.3389/fphys.2025.1549316)
Supplement: Supplementary file 7 [file Table4.xlsx]

## Sheet: HSkMC secretory proteins
UniProtKB	Gene Symbol	Protein Description	p-value	Log2FC	Secretion type
P15309	ACP3	Prostatic acid phosphatase	1e-17	6.64	SP+
P40394	ADH7	All-trans-retinol dehydrogenase [NAD(+)] ADH7	1e-17	6.64	Outcyte+		SP+	Classical secretion
O60218	AKR1B10	Aldo-keto reductase family 1 member B10	1e-17	6.64	Outcyte+		SP-	Non-classical secretion I
Q8N2F6	ARMC10	Armadillo repeat-containing protein 10	1e-17	6.64	Outcyte+		Outcyte+	Non-classical secretion II
Q9Y2V2	CARHSP1	Calcium-regulated heat-stable protein 1	1e-17	6.64	SP-
O95833	CLIC3	Chloride intracellular channel protein 3	1e-17	6.64	SP-
Q02487-2	DSC2	Isoform 2B of Desmocollin-2	1e-17	6.64	SP+
Q16610-2	ECM1	Isoform 2 of Extracellular matrix protein 1	1e-17	6.64	SP+
Q12926	ELAVL2	ELAV-like protein 2	1e-17	6.64	SP-
A8MVW0	FAM171A2	Protein FAM171A2	1e-17	6.64	SP+
P01877	IGHA2	Immunoglobulin heavy constant alpha 2	1e-17	6.64	SP-
P09960-4	LTA4H	Isoform 4 of Leukotriene A-4 hydrolase	1e-17	6.64	Outcyte+
O95867	LY6G6C	Lymphocyte antigen 6 complex locus protein G6c	1e-17	6.64	SP+
P26572	MGAT1	Alpha-1,3-mannosyl-glycoprotein 2-beta-N-acetylglucosaminyltransferase	1e-17	6.64	SP-
Q96EY5	MVB12A	Multivesicular body subunit 12A	1e-17	6.64	Outcyte+
Q9Y3R4	NEU2	Sialidase-2	1e-17	6.64	SP-
Q8N573	OXR1	Oxidation resistance protein 1	1e-17	6.64	Outcyte+
P20962	PTMS	Parathymosin	1e-17	6.64	SP-
Q9HB40	SCPEP1	Retinoid-inducible serine carboxypeptidase	1e-17	6.64	SP+
P49908	SELENOP	Selenoprotein P	1e-17	6.64	SP+
O43548	TGM5	Protein-glutamine gamma-glutamyltransferase 5	1e-17	6.64	SP-
Q9NUM4	TMEM106B	Transmembrane protein 106B	1e-17	6.64	SP-
P24821-4	TNC	Isoform 4 of Tenascin	1e-17	6.64	SP+
P11441	UBL4A	Ubiquitin-like protein 4A	1e-17	6.64	SP-
P23280	CA6	Carbonic anhydrase 6	1e-17	3.83	SP+
P36543	ATP6V1E1	V-type proton ATPase subunit E 1	1e-17	3.2	Outcyte+
P29034	S100A2	Protein S100-A2	1.1275e-08	2	Outcyte+
O75351	VPS4B	Vacuolar protein sorting-associated protein 4B	0.000142227	1.64	SP-
P13500	CCL2	C-C motif chemokine 2	1.25132e-08	1.57	SP+
Q9Y2G3	ATP11B	Phospholipid-transporting ATPase IF	1.04716e-07	1.34	SP-
P49207	RPL34	60S ribosomal protein L34	5.17656e-05	1.34	SP-
Q9BYE4	SPRR2G	Small proline-rich protein 2G	3.34108e-06	1.31	SP-
Q7L523	RRAGA	Ras-related GTP-binding protein A	0.00238483	1.31	SP-
Q9BYZ2	LDHAL6B	L-lactate dehydrogenase A-like 6B	2.26457e-07	1.3	Outcyte+
P31151	S100A7	Protein S100-A7	1.11994e-06	1.24	SP-
Q9Y385	UBE2J1	Ubiquitin-conjugating enzyme E2 J1	0.000388527	1.19	Outcyte+
Q12792	TWF1	Twinfilin-1	9.33365e-06	1.16	SP-
O75339	CILP	Cartilage intermediate layer protein 1	0.0118469	1.05	SP+
O95969	SCGB1D2	Secretoglobin family 1D member 2	0.000342749	1.02	SP+
Q6E0U4	DMKN	Dermokine OS=Homo sapiens OX=9606 GN=DMKN PE=1 SV=3	0.0124511	0.96	SP+
Q969L2	MAL2	Protein MAL2	0.0132227	0.91	SP-
Q9Y2I2	NTNG1	Netrin-G1	0.0259969	0.88	SP+
Q01469	FABP5	Fatty acid-binding protein 5	0.000547546	0.87	Outcyte+
P06702	S100A9	Protein S100-A9	0.000726986	0.86	Outcyte+
P63098	PPP3R1	Calcineurin subunit B type 1	0.00150599	0.86	Outcyte+
P05109	S100A8	Protein S100-A8	0.000658266	0.85	Outcyte+
P43307	SSR1	Translocon-associated protein subunit alpha	0.0228357	0.85	SP+
Q86WD7	SERPINA9	Serpin A9	0.0010864	0.83	SP+
Q03405	PLAUR	Urokinase plasminogen activator surface receptor	0.0129219	0.83	SP+
Q9NZ01	TECR	Very-long-chain enoyl-CoA reductase	0.0240934	0.83	Outcyte+
Q6Y288	B3GLCT	Beta-1,3-glucosyltransferase	0.0381931	0.83	SP+
Q3ZCW2	LGALSL	Galectin-related protein	0.0182277	0.81	Outcyte+
P07451	CA3	Carbonic anhydrase 3	0.00428657	0.78	Outcyte+
O95147	DUSP14	Dual specificity protein phosphatase 14	0.0236377	0.78	SP-
Q04695	KRT17	Keratin, type I cytoskeletal 17 OS=Homo sapiens OX=9606 GN=KRT17 PE=1 SV=2	0.00204638	0.77	SP-
P04406-2	GAPDH	Isoform 2 of Glyceraldehyde-3-phosphate dehydrogenase	0.0411805	0.71	Outcyte+
O95486	SEC24A	Protein transport protein Sec24A	0.00572308	0.7	SP-
Q14320	FAM50A	Protein FAM50A	0.0343098	0.68	Outcyte+
P08138	NGFR	Tumor necrosis factor receptor superfamily member 16	0.00747766	0.67	SP+
Q9UMX5	NENF	Neudesin	0.0356063	0.67	SP+
P0DUB6	AMY1A	Alpha-amylase 1A	0.0124721	0.66	SP+
Q14703	MBTPS1	Membrane-bound transcription factor site-1 protease	0.0141443	0.66	SP+
O75531	BANF1	Barrier-to-autointegration factor	0.00818403	0.65	Outcyte+
Q96S86	HAPLN3	Hyaluronan and proteoglycan link protein 3	0.0220617	0.65	SP+
Q7L5L3	GDPD3	Lysophospholipase D GDPD3	0.0271149	0.65	Outcyte+
P62837	UBE2D2	Ubiquitin-conjugating enzyme E2 D2	0.00811246	0.64	SP-
P47929	LGALS7; LGALS7B	Galectin-7	0.00907138	0.64	SP-
P08246	ELANE	Neutrophil elastase	0.0102674	0.64	SP+
P80294	MT1H	Metallothionein-1H	0.00870707	0.63	SP-
Q15517	CDSN	Corneodesmosin	0.00932129	0.63	SP+
Q96P63-2	SERPINB12	Isoform 2 of Serpin B12	0.0112297	0.63	Outcyte+
Q8TCT8	SPPL2A	Signal peptide peptidase-like 2A	0.012551	0.63	SP+
O43240	KLK10	Kallikrein-10	0.039937	0.63	SP+
P49862	KLK7	Kallikrein-7	0.0154112	0.62	SP+
P36952	SERPINB5	Serpin B5	0.0326396	0.62	Outcyte+
Q9H4F8	SMOC1	SPARC-related modular calcium-binding protein 1	0.0095887	0.61	SP+
O60911	CTSV	Cathepsin L2	0.0156983	0.61	SP+
Q96FQ6	S100A16	Protein S100-A16	0.0135743	0.6	SP-
Q9HCY8	S100A14	Protein S100-A14	0.0143396	0.6	SP-
Q9ULZ3	PYCARD	Apoptosis-associated speck-like protein containing a CARD	0.0214294	0.6	SP-
P01834	IGKC	Immunoglobulin kappa constant	0.0191228	0.59	SP-
Q96FX8	PERP	p53 apoptosis effector related to PMP-22	0.0200095	0.58	Outcyte+
Q08554-2	DSC1	Isoform 1B of Desmocollin-1	0.0207094	0.58	SP+
Q9H1E1	RNASE7	Ribonuclease 7	0.0210511	0.57	SP+
P63302	SELENOW	Selenoprotein W	0.0248618	0.56	Outcyte+
Q9P121-4	NTM	Isoform 4 of Neurotrimin	0.0265579	0.55	SP+
P25311	AZGP1	Zinc-alpha-2-glycoprotein	0.027054	0.55	SP+
P05089	ARG1	Arginase-1	0.0298098	0.54	Outcyte+
Q8WWX9	SELENOM	Selenoprotein M	0.0380521	0.52	SP+
Q53FT3	HIKESHI	Protein Hikeshi	0.0421197	0.52	SP-
Q07507	DPT	Dermatopontin	0.0444783	0.51	SP+
P12273	PIP	Prolactin-inducible protein	0.0440185	0.5	SP+
Q8WWM9	CYGB	Cytoglobin	0.0361453	0.48	SP-
P30419	NMT1	Glycylpeptide N-tetradecanoyltransferase 1	0.0433226	0.48	Outcyte+
P39019	RPS19	40S ribosomal protein S19	0.0402249	-0.53	SP-
P08865	RPSA	40S ribosomal protein SA	0.0271692	-0.58	SP-
P05067	APP	Amyloid-beta precursor protein	0.0226085	-0.59	SP+
P16949	STMN1	Stathmin	0.0178345	-0.61	SP-
Q13642-5	FHL1	Isoform 5 of Four and a half LIM domains protein 1	0.0164956	-0.62	Outcyte+
P18065	IGFBP2	Insulin-like growth factor-binding protein 2	0.0137569	-0.64	SP+
P62263	RPS14	40S ribosomal protein S14	0.0372014	-0.65	SP-
P61247	RPS3A	40S ribosomal protein S3a	0.0113765	-0.66	SP-
P62277	RPS13	40S ribosomal protein S13	0.0349133	-0.66	SP-
P12111	COL6A3	Collagen alpha-3(VI) chain	0.0103539	-0.67	SP+
P62280	RPS11	40S ribosomal protein S11	0.0374321	-0.67	SP-
P14625	HSP90B1	Endoplasmin	0.00857843	-0.68	SP+
P60866	RPS20	40S ribosomal protein S20	0.00940851	-0.68	SP-
P24534	EEF1B2	Elongation factor 1-beta	0.00874141	-0.69	Outcyte+
Q9UPY8	MAPRE3	Microtubule-associated protein RP/EB family member 3	0.0265844	-0.69	Outcyte+
A0AVT1	UBA6	Ubiquitin-like modifier-activating enzyme 6	0.0408639	-0.69	Outcyte+
O15372	EIF3H	Eukaryotic translation initiation factor 3 subunit H	0.0258337	-0.7	SP-
P63173	RPL38	60S ribosomal protein L38	0.0368114	-0.71	SP-
P01112	HRAS	GTPase HRas	0.0412087	-0.71	SP-
Q8WWI5	SLC44A1	Choline transporter-like protein 1	0.0317605	-0.73	SP-
P46783	RPS10	40S ribosomal protein S10	0.00473631	-0.76	SP-
P62851	RPS25	40S ribosomal protein S25	0.011382	-0.76	Outcyte+
O43854	EDIL3	EGF-like repeat and discoidin I-like domain-containing protein 3	0.0151191	-0.76	SP+
O95361	TRIM16	Tripartite motif-containing protein 16	0.0203497	-0.78	Outcyte+
Q8IWA5	SLC44A2	Choline transporter-like protein 2	0.0319091	-0.78	SP-
Q5BKX8	CAVIN4	Caveolae-associated protein 4	0.00987257	-0.8	SP-
Q12931	TRAP1	Heat shock protein 75 kDa, mitochondrial	0.00168794	-0.81	SP-
P18077	RPL35A	60S ribosomal protein L35a	0.0180739	-0.81	SP-
P62316	SNRPD2	Small nuclear ribonucleoprotein Sm D2	0.0061676	-0.83	SP-
Q9BVM4	GGACT	Gamma-glutamylaminecyclotransferase	0.011917	-0.83	SP-
P62070	RRAS2	Ras-related protein R-Ras2	0.0307951	-0.84	SP-
P62304	SNRPE	Small nuclear ribonucleoprotein E	0.0115028	-0.85	SP-
P62701	RPS4X	40S ribosomal protein S4, X isoform	0.00230668	-0.86	SP-
Q9UKK3	PARP4	Protein mono-ADP-ribosyltransferase PARP4	0.018933	-0.86	Outcyte+
P46782	RPS5	40S ribosomal protein S5	0.00159842	-0.87	SP-
P08648	ITGA5	Integrin alpha-5	0.0101939	-0.87	SP+
Q4V9L6	TMEM119	Transmembrane protein 119	0.0176551	-0.89	SP+
Q71UM5	RPS27L	40S ribosomal protein S27-like	0.021012	-0.91	Outcyte+
P61353	RPL27	60S ribosomal protein L27	0.00458483	-0.92	SP-
O15427	SLC16A3	Monocarboxylate transporter 4	0.0293178	-0.93	Outcyte+
P51114	FXR1	RNA-binding protein FXR1	0.0034608	-0.94	SP-
P42766	RPL35	60S ribosomal protein L35	0.0441216	-0.94	SP-
P83881	RPL36A	60S ribosomal protein L36a	0.0160619	-0.96	SP-
P08473	MME	Neprilysin	0.000781607	-0.99	Outcyte+
P50502	ST13	Hsc70-interacting protein	0.000244006	-1.02	SP-
P62249	RPS16	40S ribosomal protein S16	6.36341e-05	-1.03	SP-
O43236	SEPTIN4	Septin-4	0.00127333	-1.03	SP-
P62750	RPL23A	60S ribosomal protein L23a	0.000997044	-1.06	Outcyte+
P13667	PDIA4	Protein disulfide-isomerase A4	1.86338e-05	-1.1	SP+
O75508	CLDN11	Claudin-11	0.00420537	-1.12	Outcyte+
Q96F85	CNRIP1	CB1 cannabinoid receptor-interacting protein 1	0.0209266	-1.12	Outcyte+
Q5VST9	OBSCN	Obscurin	0.00304767	-1.13	SP-
Q9BXX0	EMILIN2	EMILIN-2	0.00231453	-1.15	SP+
O14817	TSPAN4	Tetraspanin-4	0.00792014	-1.18	SP-
O43847	NRDC	Nardilysin	0.0185021	-1.18	Outcyte+
P27105	STOM	Stomatin	3.89432e-05	-1.19	Outcyte+
Q8NBI5	SLC43A3	Equilibrative nucleobase transporter 1	0.0129275	-1.19	Outcyte+
O14653	GOSR2	Golgi SNAP receptor complex member 2	0.00123204	-1.2	SP-
P63027	VAMP2	Vesicle-associated membrane protein 2	0.00134155	-1.21	SP-
O94788	ALDH1A2	Retinal dehydrogenase 2	7.527e-05	-1.22	SP-
P07093	SERPINE2	Glia-derived nexin	0.000215188	-1.23	SP+
Q99961	SH3GL1	Endophilin-A2	0.00276349	-1.24	SP-
P63172	DYNLT1	Dynein light chain Tctex-type 1	0.00524499	-1.25	Outcyte+
P27701	CD82	CD82 antigen	1.74231e-05	-1.33	SP-
P41732	TSPAN7	Tetraspanin-7	2.8533e-05	-1.33	SP-
P53985	SLC16A1	Monocarboxylate transporter 1	0.000453306	-1.39	Outcyte+
P46776	RPL27A	60S ribosomal protein L27a	3.31489e-06	-1.41	SP-
P48788	TNNI2	Troponin I, fast skeletal muscle	2.93241e-05	-1.41	SP-
Q5TDH0	DDI2	Protein DDI1 homolog 2	1.53443e-08	-1.45	SP-
Q9UBI6	GNG12	Guanine nucleotide-binding protein G(I)/G(S)/G(O) subunit gamma-12	3.19865e-05	-1.46	SP-
Q13361	MFAP5	Microfibrillar-associated protein 5	1.47799e-05	-1.57	SP+
P55854	SUMO3	Small ubiquitin-related modifier 3	1.37204e-07	-1.72	SP-
Q8TAV4	STOML3	Stomatin-like protein 3	1.15573e-07	-1.73	SP-
P16333	NCK1	Cytoplasmic protein NCK1	1.42982e-06	-1.89	Outcyte+
Q9BQI0	AIF1L	Allograft inflammatory factor 1-like	1e-17	-6.64	SP-
Q9NWV8	BABAM1	BRISC and BRCA1-A complex member 1	1e-17	-6.64	Outcyte+
Q6ZP82	CCDC141	Coiled-coil domain-containing protein 141	1e-17	-6.64	Outcyte+
P02458	COL2A1	Collagen alpha-1(II) chain	1e-17	-6.64	SP+
Q9UKF6	CPSF3	Cleavage and polyadenylation specificity factor subunit 3	1e-17	-6.64	SP-
P38919	EIF4A3	Eukaryotic initiation factor 4A-III	1e-17	-6.64	SP-
P25445	FAS	Tumor necrosis factor receptor superfamily member 6	1e-17	-6.64	SP+
Q13491	GPM6B	Neuronal membrane glycoprotein M6-b	1e-17	-6.64	Outcyte+
Q12849	GRSF1	G-rich sequence factor 1	1e-17	-6.64	SP-
Q92819	HAS2	Hyaluronan synthase 2	1e-17	-6.64	Outcyte+
P02100	HBE1	Hemoglobin subunit epsilon	1e-17	-6.64	Outcyte+
Q8IUC0	KRTAP13-1	Keratin-associated protein 13-1	1e-17	-6.64	SP-
Q6IAA8	LAMTOR1	Ragulator complex protein LAMTOR1	1e-17	-6.64	SP-
Q9Y639	NPTN	Neuroplastin	1e-17	-6.64	SP+
P53384	NUBP1	Cytosolic Fe-S cluster assembly factor NUBP1	1e-17	-6.64	SP-
O43809	NUDT21	Cleavage and polyadenylation specificity factor subunit 5	1e-17	-6.64	Outcyte+
Q15149-8	PLEC	Isoform 8 of Plectin	1e-17	-6.64	SP-
Q15063-7	POSTN	Isoform 7 of Periostin	1e-17	-6.64	SP+
Q86TP1	PRUNE1	Exopolyphosphatase PRUNE1	1e-17	-6.64	SP-
P07602-3	PSAP	Isoform Sap-mu-9 of Prosaposin	1e-17	-6.64	SP+
P11234	RALB	Ras-related protein Ral-B	1e-17	-6.64	Outcyte+
Q96AT9	RPE	Ribulose-phosphate 3-epimerase	1e-17	-6.64	Outcyte+
P11166	SLC2A1	Solute carrier family 2, facilitated glucose transporter member 1	1e-17	-6.64	Outcyte+
P20062	TCN2	Transcobalamin-2	1e-17	-6.64	SP+
P02766	TTR	Transthyretin	1e-17	-6.64	SP+
Q9BZX2	UCK2	Uridine-cytidine kinase 2	1e-17	-6.64	SP-
