# Supplementary material for: High-resolution analyses of the secretomes from murine C2C12 cells and primary human skeletal muscle cells reveal distinct differences in contraction-regulated myokine secretion
Source: Front Physiol. 2025 Mar 25;16:1549316. doi: 10.3389/fphys.2025.1549316 (PMC11975866; doi:10.3389/fphys.2025.1549316)
Supplement: Supplementary file 8 [file Table1.xlsx]

## Sheet: Tabelle1
Primer HSkMC	Sequence (5’-3’)
Myogenic factor 5 (MYF5)	Fwd: CCACCTCCAACTGCTCTGAT
	Rev: GCAATCCAAGCTGGATAAGG
Myosin heavy chain 2 (MYH2)	Fwd: GAAAGTCTGAAAGGGAACGCA
	Rev: CGCCACAAAGACAGATGTTTTG
Beta-2-microglobulin (B2M)	Fwd: CTATCCAGCGTACTCCAAAG
	Rev: GAAAGACCAGTCCTTGCTGA
Primer C2C12 cells	Sequence (5’-3’)
Myogenic factor 5 (Myf5)	Fwd: CCACCTCCAACTGCTCTGAC
	Rev: GCACATGCATTTGATACATCAGG
Myosin heavy chain 2 (Myh2)	Fwd: GCCCTGGACAAGAAGCAGAGAA
	Rev: TCGCTTCAGGGTTTCTAGCT
TATA binding protein (Tbp)	Fwd: GCGGCACTGCCCATTTATTT
	Rev: GGCGGAATGTATCTGGCACA
