# Supplementary material for: High-resolution analyses of the secretomes from murine C2C12 cells and primary human skeletal muscle cells reveal distinct differences in contraction-regulated myokine secretion
Source: Front Physiol. 2025 Mar 25;16:1549316. doi: 10.3389/fphys.2025.1549316 (PMC11975866; doi:10.3389/fphys.2025.1549316)
Supplement: Supplementary file 9 [file Table5.xlsx]

## Sheet: Literature alignment 
General information		Literature comparison C2C12 cells							This study	Literature comparison HSkM cells							This study	Secretion type
Gene Symbol	Protein description	UniProt Accession	Chan et al. 2007	Henningsen et al. 2010	Chan et al. 2011	Deshmukh et al. 2015	Grube et al. 2018	Gonzalez-Franquesa et al. 2021		UniProt Accession	Hittel et al. 2009	Norheim et al. 2011	Le Bihan et al. 2012	Hartwig et al. 2013	Whitham et al. 2018	Mengeste et al. 2022		C2C12 SP+: classical secretory protein SP-: non-classical secretory protein I Outcyte+: non-classical secretory protein II	HSkMC SP+: classical secretory protein SP-: non-classical secretory protein I Outcyte+: non-classical secretory protein II
A1BG	Alpha-1B-glycoprotein	Q19LI2								P04217		X					X	SP+	SP+
A2M	Alpha-2-macroglobulin	Q61838; Q6GQT1		X					X	P01023		X	X	X			X	SP+	SP+
A2ML1	Alpha-2-macroglobulin-like protein 1	Q3TTY9								A8K2U0							X		SP+
A4GALT	Lactosylceramide 4-alpha-galactosyltransferase	Q67BJ4				X		X	X	Q9NPC4
AACS	Acetoacetyl-CoA synthetase	Q9D2R0				X			X	Q86V21
AAGAB	Alpha- and gamma-adaptin-binding protein p34	Q8R2R3							X	Q6PD74
AAK1	AP2-associated protein kinase 1	Q3UHJ0				X			X	Q2M2I8
AAMDC	Mth938 domain-containing protein	Q8R0P4				X		X	X	Q9H7C9							X	Outcyte+	Outcyte+
AAMP	Angio-associated migratory cell protein	A0A087WNM5; Q3TJ22				X				Q13685							X		SP-
AAR2	Protein AAR2 homolog	Q9D2V5							X	Q9Y312
AARS1	Alanyl-tRNA synthetase, cytoplasmic	Q8BGQ7				X	X	X	X	P49588			X				X
AARSD1	Alanyl-tRNA editing protein Aarsd1	Q3THG9							X	Q9BTE6							X
AASDHPPT	L-aminoadipate-semialdehyde dehydrogenase-phosphopantetheinyl transferase	Q9CQF6				X			X	Q9NRN7			X				X	Outcyte+
AATF	Protein AATF	Q9JKX4				X				Q9NY61
ABAT	4-aminobutyrate aminotransferase, mitochondrial	P61922								P80404							X	SP-
ABCB6	ATP-binding cassette sub-family B member 6	Q9DC29							X	Q9NP58
ABCB8	Mitochondrial potassium channel ATP-binding subunit	Q9CXJ4							X	Q9NUT2
ABCB9	ABC-type oligopeptide transporter ABCB9	Q9JJ59								F5H5I5					X			SP-
ABCE1	ATP-binding cassette sub-family E member 1	P61222				X			X	P61221							X
ABCF1	ATP-binding cassette sub-family F member 1	Q6P542				X			X	Q8NE71							X
ABCF2	ATP-binding cassette sub-family F member 2	Q99LE6				X			X	Q9UG63							X
ABCF3	ATP-binding cassette sub-family F member 3	Q8K268							X	Q9NUQ8
ABHD1	Protein ABHD1	Q9QZC8							X	Q96SE0
ABHD10	Hypothetical protein FLJ11342	Q6PE15				X			X	Q9NUJ1							X	SP-	SP-
ABHD11	Protein ABHD11	Q8K4F5							X	Q8NFV4							X	SP-	SP-
ABHD14A	Protein ABHD14A	Q922Q6				X			X	Q9BUJ0
ABHD14B	Abhydrolase domain-containing protein 14B	Q8VCR7				X			X	Q96IU4				X			X	Outcyte+	SP-
ABI1	Abl interactor 1	Q8CBW3				X		X	X	Q8IZP0							X
ABI2	Abl interactor 2	P62484				X			X	Q9NYB9
ABI3BP	Target of Nesh-SH3	A0A338P6S8								Q7Z7G0			X	X		X	X		SP+
ABITRAM	Protein Abitram	Q80ZQ9				X			X	Q9NX38
ABL1	Tyrosine-protein kinase ABL1	P00520							X	P00519
ABL2	Tyrosine-protein kinase ABL2	Q4JIM5				X			X	P42684
ABLIM1	Actin-binding LIM protein 1	Q8K4G5				X		X	X	O14639
ABLIM2	Actin-binding LIM protein 2	Q8BL65							X	Q6H8Q1
ABLIM3	Actin-binding LIM protein 3	Q69ZX8							X	O94929							X		SP-
ABR	Active breakpoint cluster region-related protein	Q5SSL4				X		X	X	Q12979
ABRA	Actin-binding Rho-activating protein	Q8BUZ1				X			X	Q8N0Z2
ABRACL	Costars family protein ABRACL	Q4KML4				X		X	X	Q9P1F3							X	SP-	SP-
ABRAXAS1	BRCA1-A complex subunit Abraxas 1	Q8BPZ8							X	Q6UWZ7
ABRAXAS2	BRISC complex subunit Abraxas 2	Q3TCJ1				X			X	Q15018							X
ABTB1	Ankyrin repeat and BTB/POZ domain-containing protein 1	Q99LJ2							X	Q969K4
ABTB2	Ankyrin repeat and BTB/POZ domain-containing protein 2	Q7TQI7				X			X	Q8N961
ABTB3	Ankyrin repeat and BTB/POZ domain-containing protein 3	Q6GQW0							X	A6QL63
ACAA1	3-ketoacyl-CoA thiolase A, peroxisomal	Q8VCH0; Q921H8				X			X	P09110							X		SP-
ACAA2	3-ketoacyl-CoA thiolase, mitochondrial	Q8BWT1				X			X	P42765		X	X				X
ACACA	Acetyl-CoA carboxylase 1	Q5SWU9				X			X	Q13085
ACAD10	Acyl CoA dehydrogenase family member 10	Q8K370							X	ACAD10				X
ACAD9	Complex I assembly factor ACAD9, mitochondrial	Q8JZN5							X	Q9H845
ACADL	Long-chain specific acyl-CoA dehydrogenase, mitochondrial	P51174				X		X	X	P28330
ACADM	Medium-chain specific acyl-CoA dehydrogenase, mitochondrial	P45952				X			X	P11310
ACADS	Short-chain specific acyl-CoA dehydrogenase, mitochondrial	Q07417				X			X	P16219
ACADSB	Short/branched chain specific acyl-CoA dehydrogenase, mitochondrial	Q9DBL1				X			X	P45954
ACADVL	Very long-chain specific acyl-CoA dehydrogenase, mitochondrial	P50544				X			X	P49748							X
ACAN	Aggrecan core protein	Q61282								P16112	X						X	SP+	SP+
ACAP2	Arf-GAP with coiled-coil, ANK repeat and PH domain-containing protein 2	Q6ZQK5				X			X	Q15057
ACAT1	Acetyl-CoA acetyltransferase, mitochondrial	Q8QZT1				X			X	P24752							X
ACAT2	Sterol O-acyltransferase 2	O88908; Q8CAY6				X	X	X	X	Q9BWD1; O75908			X				X		SP-
ACBD3	Golgi resident protein GCP60	Q8BMP6				X			X	Q9H3P7							X
ACBD5	Acyl-CoA-binding domain-containing protein 5	Q5XG73							X	Q5T8D3
ACBD6	Acyl-CoA-binding domain-containing protein 6	Q9D061				X			X	Q9BR61
ACCS	1-aminocyclopropane-1-carboxylate synthase-like protein 1	A2AIG8				X			X	Q96QU6
ACE	Angiotensin-converting enzyme	P09470							X	P12821					X		X	SP+	SP+
ACIN1	Apoptotic chromatin condensation inducer in the nucleus	Q9JIX8				X			X	Q9UKV3
ACLY	ATP-citrate synthase	Q91V92; Q3V117				X		X	X	P53396		X	X	X			X	Outcyte+	Outcyte+
ACO1	Cytoplasmic aconitate hydratase	P28271				X	X		X	P21399							X
ACO2	Aconitate hydratase, mitochondrial	Q99KI0				X		X	X	Q99798							X
ACOT1	Acyl-coenzyme A thioesterase 1	O55137							X	Q86TX2							X
ACOT13	Acyl-coenzyme A thioesterase 13	Q9CQR4				X			X	Q9NPJ3							X	Outcyte+	Outcyte+
ACOT2	Acyl-coenzyme A thioesterase 2	Q9QYR9								P49753
ACOT4	Peroxisomal succinyl-coenzyme A thioesterase	Q8BWN8							X	Q8N9L9
ACOT6	Acyl-coenzyme A thioesterase 6	Q32Q92							X	Q3I5F7
ACOT7	Cytosolic acyl coenzyme A thioester hydrolase	Q91V12; E9PYH2				X	X	X	X	O00154							X		SP-
ACOT8	Acyl-coenzyme A thioesterase 8	P58137							X	O14734
ACOT9	Acyl-coenzyme A thioesterase 9, mitochondrial	Q9R0X4				X		X	X	Q9Y305							X	SP-
ACOX1	Peroxisomal acyl-coenzyme A oxidase 1	Q9R0H0							X	Q15067							X	SP-	SP-
ACOX3	Peroxisomal acyl-coenzyme A oxidase 3	Q9EPL9	X						X	O15254
ACP1	Low molecular weight phosphotyrosine protein phosphatase	Q9D358				X	X	X	X	P24666							X	SP-	SP-
ACP2	Lysosomal acid phosphatase	P24638				X		X	X	P11117							X	SP+	SP+
ACP3	Prostatic acid phosphatase precursor	Q8CE08							X	P15309							X	SP+	SP+
ACP6	Lysophosphatidic acid phosphatase type 6	Q8BP40		X		X		X	X	Q9NPH0									SP-
ACP7	Acid phosphatase type 7	Q8BX37								Q6ZNF0							X	SP+	SP+
ACSF3	Malonate--CoA ligase ACSF3, mitochondrial	Q3URE1							X	Q4G176
ACSL1	Long-chain-fatty-acid--CoA ligase 1	P41216							X	P33121							X	Outcyte+	Outcyte+
ACSL3	Fatty acid CoA ligase Acsl3	Q9CZW4							X	O95573
ACSL4	Long-chain-fatty-acid--CoA ligase 4	Q9QUJ7						X	X	O60488							X	Outcyte+	Outcyte+
ACSL5	Long-chain-fatty-acid--CoA ligase 5	Q8JZR0							X	Q9ULC5
ACSL6	Long-chain-fatty-acid--CoA ligase 6	Q91WC3							X	Q9UKU0
ACSS2	Acetyl-coenzyme A synthetase, cytoplasmic	Q9QXG4				X			X	Q9NR19
ACTA1	Actin, alpha skeletal muscle	P68134				X		X	X	P68133		X		X			X
ACTA2	Actin, aortic smooth muscle	P62737				X		X	X	P62736		X		X		X	X
ACTB	Actin, cytoplasmic 1	P60710; E9Q5F4			X	X				P60709		X	X	X			X
ACTBL2	Beta actin like protein 2	Q8BFZ3				X			X	Q562R1		X		X			X
ACTC1	Actin, alpha cardiac muscle 1	P68033						X		P68032		X	X	X	X	X
ACTG1	Actin, cytoplasmic 2	P63260			X	X		X		P63261			X	X	X	X
ACTG2	Actin, gamma-enteric smooth muscle	P63268						X		P63267; C9JFL5						X
ACTL6A	Actin-like protein 6A	Q9Z2N8				X	X		X	O96019							X	Outcyte+	Outcyte+
ACTN1	Alpha-actinin-1	Q7TPR4; A1BN54				X	X	X	X	P12814		X	X	X	X		X
ACTN2	Alpha-actinin-2	Q9JI91				X		X	X	P35609		X	X	X			X
ACTN3	Alpha actinin 3	O88990				X		X	X	Q08043				X			X
ACTN4	Alpha-actinin-4	P57780; D3Z0L8				X		X	X	O43707		X	X	X	X		X
ACTR10	Actin-related protein 10	Q9QZB7				X			X	Q9NZ32							X
ACTR1A	Alpha-centractin	P61164		X		X	X	X	X	P61163					X		X
ACTR1B	Beta-centractin	Q8R5C5				X	X		X	P42025							X
ACTR2	Actin-related protein 2	P61161				X		X	X	P61160			X		X		X
ACTR3	Actin-related protein 3	Q99JY9			X	X	X	X	X	P61158		X	X	X	X	X	X
ACTR3B	Actin-related protein 3B	Q641P0							X	Q9P1U1							X
ACTR5	Actin-related protein 5	Q80US4							X	Q9H9F9
ACTR6	Actin-related protein 6	Q9D864							X	Q9GZN1
ACVR1	Activin receptor type-1	P37172				X				Q04771
ACY1	Aminoacylase-1	Q99JW2		X		X	X		X	Q03154		X	X	X			X
ACY3	N-acyl-aromatic-L-amino acid amidohydrolase	Q91XE4				X			X	Q96HD9
ACYP1	Acylphosphatase-1	P56376		X		X	X	X	X	P07311							X	Outcyte+	Outcyte+
ACYP2	Acylphosphatase-2	P56375				X			X	P14621							X	SP-	SP-
ADA	Adenosine deaminase	P03958				X			X	P00813			X	X			X	Outcyte+
ADA2	Adenosine deaminase 2	N/A								Q9NZK5									SP+
ADAL	Adenosine deaminase-like protein	Q80SY6							X	Q6DHV7							X	Outcyte+	Outcyte+
ADAM10	Disintegrin and metalloproteinase domain-containing protein 10	O35598; D3Z1E6		X		X	X	X	X	O14672			X		X		X		SP+
ADAM12	Disintegrin and metalloproteinase domain-containing protein 12	Q61824; D3YUK3				X			X	O43184							X		SP+
ADAM15	Disintegrin and metalloproteinase domain-containing protein 15	O88839				X		X	X	Q13444							X	SP+	SP+
ADAM17	Disintegrin and metalloproteinase domain-containing protein 17	Q9Z0F8		X		X		X	X	P78536			X				X	SP+	SP+
ADAM19	Disintegrin and metalloproteinase domain-containing protein 19	O35674				X		X	X	Q9H013							X	SP+	Outcyte+
ADAM23	Disintegrin and metalloproteinase domain-containing protein 23	Q9R1V7				X				O75077							X	Outcyte+	Outcyte+
ADAM9	Disintegrin and metalloproteinase domain-containing protein 9	Q61072		X		X		X	X	Q13443			X				X	SP+	SP+
ADAMTS1	A disintegrin and metalloproteinase with thrombospondin motifs 1	P97857		X		X		X	X	Q9UHI8			X				X	Outcyte+	Outcyte+
ADAMTS12	A disintegrin and metalloproteinase with thrombospondin motifs 12	Q811B3		X		X				P58397								SP+	SP+
ADAMTS13	A disintegrin and metalloproteinase with thrombospondin motifs 13	Q769J6								Q76LX8					X			Outcyte+	Outcyte+
ADAMTS17	A disintegrin and metalloproteinase with thrombospondin motifs 17	D3YX90				X				Q8TE56
ADAMTS2	ADAMTS-2 precursor	Q8C9W3				X		X	X	O95450			X				X	SP+	SP+
ADAMTS4	A disintegrin and metalloproteinase with thrombospondin motifs 4	Q8BNJ2				X		X	X	O75173
ADAMTS5	A disintegrin and metalloproteinase with thrombospondin motifs 5	Q9R001		X		X		X	X	Q9UNA0			X				X	SP+	Outcyte+
ADAMTS7	A disintegrin and metalloproteinase with thrombospondin motifs 7	Q68SA9		X				X	X	Q9UKP4								SP+	SP+
ADAMTSL1	ADAMTS-like protein 1	Q8BLI0		X				X	X	Q8N6G6			X				X	SP+	SP+
ADAMTSL2	ADAMTS-like protein 2	Q7TSK7				X		X	X	Q86TH1
ADAMTSL3	ADAMTS-like protein 3	G3UWL5; G3UXC7		X		X				P82987									SP+
ADAMTSL4	ADAMTS-like protein 4	Q80T21				X		X	X	Q6UY14					X		X	SP+	SP+
ADARB1	Double-stranded RNA-specific editase 1	Q91ZS8				X				P78563
ADAT2	tRNA-specific adenosine deaminase 2	Q6P6J0							X	Q7Z6V5
ADAT3	Probable inactive tRNA-specific adenosine deaminase-like protein 3	Q6PAT0							X	Q96EY9
ADD1	Alpha-adducin	Q9QYC0				X			X	P35611							X
ADD2	Beta-adducin	Q9QYB8							X	P35612
ADD3	Gamma-adducin	Q9QYB5				X			X	Q9UEY8							X
ADGRE5	Adhesion G protein-coupled receptor E5	Q9Z0M6						X	X	P48960
ADGRG1	Adhesion G-protein coupled receptor G1	Q8K209								Q9Y653							X	SP+	SP+
ADGRG6	Adhesion G-protein coupled receptor G6	Q6F3F9				X		X	X	Q86SQ4
ADGRL1	Adhesion G protein-coupled receptor L1	Q80TR1				X			X	O94910
ADGRL2	Latrophilin-2	Q8JZZ7		X		X		X	X	O95490			X				X	SP+	SP+
ADGRL3	Latrophilin-3	Q80TS3		X		X		X	X	Q9HAR2								SP+	SP+
ADH1	Alcohol dehydrogenase 1A	P00329							X	P07327
ADH1B	Alcohol dehydrogenase 1B	N/A								P00325				X			X		Outcyte+
ADH5	Alcohol dehydrogenase class-3	P28474				X	X	X	X	P11766		X	X			X	X	Outcyte+	Outcyte+
ADH7	All-trans-retinol dehydrogenase [NAD	Q64437				X			X	P40394							X	Outcyte+	Outcyte+
ADI1	Acireductone dioxygenase	Q99JT9				X			X	Q9BV57							X
ADIE	Adiponectin E	Q4ZJN4				X				A0A024R3F8
ADIPOQ	Adiponectin	Q60994					X	X	X	Q15848							X	SP+	SP+
ADISSP	Adipose-secreted signaling protein	Q9D1K7				X			X	Q9GZN8							X	SP-	SP-
ADK	Adenosine kinase	P55264				X			X	P55263							X
ADM	Adrenomedullin; preproadrenomedullin	P97297								P35318			X					SP+	SP+
ADNP	Activity-dependent neuroprotector homeobox protein	Q9Z103		X		X			X	Q9H2P0
ADO	2-aminoethanethiol dioxygenase	Q6PDY2				X	X		X	Q96SZ5							X	SP-	SP-
ADPGK	Hypothetical protein DKFZp434B195/ADP-dependent glucokinase	Q8VDL4				X			X	Q9BRR6								SP+	SP+
ADPRH	ADP-ribosylhydrolase ARH1	P54923				X	X	X	X	P54922							X		Outcyte+
ADPRHL1	Inactive ADP-ribosyltransferase ARH2	Q8BGK2							X	Q8NDY3
ADPRM	Manganese-dependent ADP-ribose/CDP-alcohol diphosphatase	Q99KS6				X			X	Q3LIE5							X	Outcyte+	Outcyte+
ADPRS	Poly	Q8CG72		X		X	X		X	Q9NX46		X	X				X		Outcyte+
ADRM1	Protein ADRM1	Q9JKV1				X		X	X	Q16186			X				X
ADSL	Adenylosuccinate lyase	P54822		X		X	X	X	X	P30566							X
ADSS1	Adenylosuccinate synthetase isozyme 1	P28650				X		X	X	Q8N142							X
ADSS2	Adenylosuccinate synthetase isozyme 2	P46664			X	X	X	X	X	P30520							X
AEBP1	Adipocyte enhancer-binding protein 1	Q640N1		X		X	X	X	X	Q8IUX7				X			X	SP+	SP+
AFAP1	Actin filament-associated protein 1	Q80YS6				X			X	Q8N556
AFAP1L1	Actin filament-associated protein 1-like 1	Q8BZI0							X	Q8TED9
AFAP1L2	Actin filament-associated protein 1-like 2	Q5DTU0				X				Q8N4X5
AFDN	Afadin	Q9QZQ1				X		X	X	P55196							X
AFG2A	ATPase family gene 2 protein homolog A	Q3UMC0				X			X	Q8NB90
AFG3L2	AFG3-like protein 2	Q8JZQ2							X	Q9Y4W6
AFP	Alpha-fetoprotein precursor	P02772								P02771		X	X					SP+	SP+
AFTPH	Aftiphilin	Q80WT5				X			X	Q6ULP2
AGA	N(4)-(beta-N-acetylglucosaminyl)-L-asparaginase	Q64191		X		X	X	X	X	P20933							X	SP+	SP+
AGAP1	Arf-GAP with GTPase, ANK repeat and PH domain-containing protein 1	Q8BXK8				X			X	Q9UPQ3
AGAP3	Arf-GAP with GTPase, ANK repeat and PH domain-containing protein 3	Q8VHH5				X			X	Q96P47							X
AGFG1	Arf-GAP domain and FG repeat-containing protein 1	Q8K2K6				X			X	P52594							X
AGFG2	Arf-GAP domain and FG repeat-containing protein 2	Q80WC7							X	O95081
AGL	Glycogen debranching enzyme	A0A0G2JGI9; F8VPN4				X				P35573							X
AGO1	Protein argonaute-1	Q8CJG1				X			X	Q9UL18							X
AGO2	Protein argonaute-2	Q8CJG0		X		X		X	X	Q9UKV8							X
AGO3	Protein argonaute-3	Q8CJF9				X			X	Q9H9G7							X
AGPAT3	1-acyl-sn-glycerol-3-phosphate acyltransferase gamma	Q9D517							X	Q9NRZ7
AGPAT4	1-acyl-sn-glycerol-3-phosphate acyltransferase delta	Q8K4X7							X	Q9NRZ5
AGRN	Agrin	A2ASQ1		X		X		X	X	O00468			X				X	Outcyte+	SP+
AGT	Angiotensinogen precursor	P11859								P01019			X				X	SP+	SP+
AHCTF1	Protein ELYS	Q8CJF7				X			X	Q8WYP5
AHCY	Adenosylhomocysteinase	P50247				X	X	X	X	P23526		X	X	X			X	Outcyte+	Outcyte+
AHCYL1	S-adenosylhomocysteine hydrolase-like protein 1	Q80SW1				X			X	O43865
AHCYL2	Adenosylhomocysteinase 3	Q68FL4				X			X	Q96HN2							X
AHNAK	Neuroblast differentiation-associated protein AHNAK	A0A494B8Y7; E9Q616				X				Q09666			X		X		X		SP-
AHNAK2	Protein AHNAK2	A0A7N9VR94								Q8IVF2							X		SP-
AHR	Aryl hydrocarbon receptor	P30561							X	P35869
AHSA1	Activator of 90 kDa heat shock protein ATPase homolog 1	Q8BK64			X	X	X	X	X	O95433							X	Outcyte+	Outcyte+
AHSA2	Putative activator of 90 kDa heat shock protein ATPase homolog 2	Q8N9S3							X	Q719I0
AHSG	Alpha-2-HS-glycoprotein	P29699								P02765					X			SP+	SP+
AIDA	Axin interactor, dorsalization-associated protein	Q8C4Q6				X			X	Q96BJ3							X	Outcyte+	Outcyte+
AIF1L	Allograft inflammatory factor 1-like	Q9EQX4				X		X	X	Q9BQI0							X	SP-	SP-
AIFM1	Apoptosis-inducing factor 1, mitochondrial	Q9Z0X1				X		X	X	O95831							X
AIFM2	Ferroptosis suppressor protein 1	Q8BUE4							X	Q9BRQ8
AIM2	Interferon-inducible protein AIM2	D3Z341				X				O14862
AIMP1	Aminoacyl tRNA synthase complex-interacting multifunctional protein 1	P31230; Q3UZG4		X		X	X	X	X	Q12904		X	X				X	Outcyte+	Outcyte+
AIMP2	Aminoacyl tRNA synthase complex-interacting multifunctional protein 2	Q8R010; Q8R3V2				X		X	X	Q13155			X				X	Outcyte+	Outcyte+
AIP	AH receptor-interacting protein	O08915				X	X		X	O00170
AJUBA	LIM domain-containing protein ajuba	Q91XC0							X	Q96IF1
AK1	Adenylate kinase isoenzyme 1	Q9R0Y5				X	X	X	X	P00568			X	X			X	Outcyte+	SP-
AK2	Adenylate kinase isoenzyme 2, mitochondrial	Q9WTP6				X	X	X	X	P54819		X	X				X	SP-	SP-
AK3	GTP:AMP phosphotransferase mitochondrial	Q9WTP7							X	Q9UIJ7			X				X	Outcyte+	SP-
AK4	Adenylate kinase 4, mitochondrial	Q9WUR9								P27144							X	SP-	SP-
AKAP1	A-kinase anchor protein 1, mitochondrial	O08715				X			X	Q92667
AKAP10	A-kinase anchor protein 10, mitochondrial	O88845			X				X	O43572									Outcyte+
AKAP12	Isoform 3 of A kinase anchor protein 12	Q9WTQ5								Q02952			X	X			X
AKAP13	A-kinase anchor protein 13	E9Q394				X			X	Q12802
AKAP2	A-kinase anchor protein 2	O54931						X	X	Q9Y2D5			X				X
AKAP8	A-kinase anchor protein 8	Q9DBR0				X			X	O43823
AKAP8L	A-kinase anchor protein 8-like	Q9R0L7				X				Q9ULX6
AKAP9	A-kinase anchor protein 9	Q70FJ1				X			X	Q99996							X
AKR1A1	Alcohol dehydrogenase [NADP+]	Q9JII6			X	X	X	X	X	P14550		X		X			X	Outcyte+	Outcyte+
AKR1B1	Aldose reductase	P45376				X	X	X	X	P15121		X	X	X			X	Outcyte+	Outcyte+
AKR1B10	Aldo-keto reductase family 1 member B10	D3Z494				X	X			O60218							X		Outcyte+
AKR1B7	Aldo-keto reductase family 1 member B7	P21300				X			X	N/A
AKR1B8	Aldose reductase-related protein 2	P45377				X	X	X	X	N/A
AKR1C1	Aldo-keto reductase family 1 member C1	N/A								Q04828		X		X			X		Outcyte+
AKR1C13	Aldo-keto reductase family 1 member C13	Q8VC28				X			X	N/A
AKR1C2	Aldo-keto reductase family 1 member C2	N/A								P52895		X					X		Outcyte+
AKR1C3	Aldo-keto reductase family 1 member C3	N/A								P42330		X	X	X			X		SP-
AKR1C6	Estradiol 17 beta-dehydrogenase 5	P70694							X	N/A
AKR1E2	1,5-anhydro-D-fructose reductase	Q9DCT1				X			X	Q96JD6							X	Outcyte+	Outcyte+
AKR7A2	Aflatoxin B1 aldehyde reductase member 2	Q8CG76				X			X	O43488							X	SP-	SP-
AKT1	RAC-alpha serine/threonine-protein kinase	P31750				X			X	P31749							X
AKT1S1	Proline-rich AKT1 substrate 1	Q9D1F4				X			X	Q96B36
AKT2	RAC-beta serine/threonine-protein kinase	Q60823				X			X	P31751
AKT3	RAC-gamma serine/threonine-protein kinase	Q9WUA6				X			X	Q9Y243
AKTIP	AKT-interacting protein	Q64362				X			X	Q9H8T0
ALAD	Delta-aminolevulinic acid dehydratase	P10518			X	X	X	X	X	P13716		X		X			X	Outcyte+	SP-
ALB	Albumin precursor; PRO0883 protein	P07724					X	X	X	P02768				X			X	SP+	SP+
ALCAM	CD166 antigen	Q61490		X		X			X	Q13740		X	X				X	SP+	SP+
ALDH16A1	Aldehyde dehydrogenase family 16 member A1	Q571I9; D3Z0B9				X			X	Q8IZ83							X	SP-	SP-
ALDH18A1	Delta-1-pyrroline-5-carboxylate synthase	Q9Z110				X			X	P54886
ALDH1A1	Retinal dehydrogenase 1	P24549							X	P00352		X	X	X			X	Outcyte+	Outcyte+
ALDH1A2	Retinal dehydrogenase 2	Q62148								O94788							X	SP-	SP-
ALDH1A3	Retinaldehyde dehydrogenase 3	Q9JHW9								P47895							X
ALDH1B1	Aldehyde dehydrogenase X, mitochondrial	Q9CZS1								P30837							X		SP-
ALDH1L1	Cytosolic 10-formyltetrahydrofolate dehydrogenase	Q8R0Y6							X	O75891
ALDH1L2	Mitochondrial 10-formyltetrahydrofolate dehydrogenase	Q8K009				X			X	Q3SY69							X	Outcyte+	Outcyte+
ALDH2	Aldehyde dehydrogenase, mitochondrial	P47738				X			X	P05091							X	SP-	SP-
ALDH3A1	Aldehyde dehydrogenase, dimeric NADP-preferring	P47739				X		X	X	P30838									SP-
ALDH3A2	Aldehyde dehydrogenase family 3 member A2	P47740							X	P51648
ALDH3B1	Aldehyde dehydrogenase family 3 member B1	Q80VQ0						X	X	P43353
ALDH3B2	Aldehyde dehydrogenase family 3 member B2	E9Q3E1							X	P48448
ALDH4A1	Delta-1-pyrroline-5-carboxylate dehydrogenase, mitochondrial	Q8CHT0								P30038							X	SP-	Outcyte+
ALDH6A1	Methylmalonate-semialdehyde dehydrogenase [acylating], mitochondrial	Q9EQ20							X	Q02252
ALDH7A1	Alpha-aminoadipic semialdehyde dehydrogenase	Q9DBF1				X			X	P49419							X	SP-
ALDH9A1	4-trimethylaminobutyraldehyde dehydrogenase	Q9JLJ2				X			X	P49189							X
ALDOA	Fructose-bisphosphate aldolase A	P05064	X	X	X	X	X	X	X	P04075		X	X	X	X	X	X
ALDOART1	Fructose-bisphosphate aldolase	Q9CPQ9				X				N/A
ALDOB	Fructose-bisphosphate aldolase B	Q91Y97							X	P05062							X
ALDOC	Fructose-bisphosphate aldolase C	P05063							X	C9J8F3; P09972				X		X	X
ALKBH3	Alpha-ketoglutarate-dependent dioxygenase alkB homolog 3	Q8K1E6; A2AKV7				X	X		X	Q96Q83
ALKBH5	RNA demethylase ALKBH5	Q3TSG4				X			X	Q6P6C2
ALKBH6	Alpha-ketoglutarate-dependent dioxygenase alkB homolog 6	Q8K2U2							X	Q3KRA9
ALKBH7	Spermatogenesis associated 11; spermatogenesis cell proliferation related protein	Q9D6Z0							X	Q9BT30
ALOX12B	Arachidonate 12-lipoxygenase, 12R-type	O70582								O75342							X
ALOX5	Polyunsaturated fatty acid 5-lipoxygenase	P48999							X	P09917
ALOXE3	Hydroperoxide isomerase ALOXE3	Q9WV07								Q9BYJ1							X
ALPK2	Alpha-protein kinase 2	Q91ZB0							X	Q86TB3
ALPK3	Alpha-protein kinase 3	Q924C5							X	Q96L96							X
ALPL	Alkaline phosphatase, tissue-nonspecific isozyme precursor	P09242								P05186			X				X	SP+	SP+
ALS2	Alsin	Q920R0							X	Q96Q42
ALS2CL	ALS2 C-terminal-like protein	Q60I26							X	Q60I27
ALYREF	THO complex subunit 4	O08583				X	X	X	X	Q86V81							X
ALYREF2	Aly/REF export factor 2	Q9JJW6						X		N/A
AMACR	Alpha-methylacyl-CoA racemase	O09174				X			X	Q9UHK6
AMBRA1	Activating molecule in BECN1-regulated autophagy protein 1	A2AH22							X	Q9C0C7
AMDHD2	N-acetylglucosamine-6-phosphate deacetylase	Q8JZV7				X			X	Q9Y303							X
AMIGO1	Amphoterin-induced protein 1	Q80ZD8							X	Q86WK6
AMIGO2	Amphoterin-induced protein 2	Q80ZD9								Q86SJ2							X	SP+	Outcyte+
AMMECR1	Nuclear protein AMMECR1	Q9JHT5							X	Q9Y4X0
AMN1	Protein AMN1 homolog	B8JKV0							X	Q8IY45
AMOT	Angiomotin	Q8VHG2				X			X	Q4VCS5
AMOTL1	Angiomotin-like protein 1	Q9D4H4							X	Q8IY63
AMPD1	AMP deaminase 1	Q3V1D3							X	P23109
AMPD2	AMP deaminase 2	Q9DBT5				X			X	Q01433							X
AMPD3	AMP deaminase 3	O08739				X			X	Q01432
AMY1	Alpha-amylase 1B	P00687				X		X		P0DTE7								SP+	SP+
AMY1A	Alpha-amylase 1A	P00687				X		X		P0DUB6							X	SP+	SP+
AMY2B	Amylase, alpha 2B; pancreatic	N/A								P19961									SP+
AMZ2	Archaemetzincin-2	Q400C8				X			X	Q86W34
ANAPC1	Anaphase-promoting complex subunit 1	P53995				X			X	Q9H1A4
ANAPC10	Anaphase-promoting complex subunit 10	Q8K2H6							X	Q9UM13
ANAPC2	Anaphase-promoting complex subunit 2	Q8BZQ7				X			X	Q9UJX6
ANAPC4	Anaphase-promoting complex subunit 4	Q91W96				X			X	Q9UJX5
ANAPC5	Anaphase-promoting complex subunit 5	Q8BTZ4				X			X	Q9UJX4
ANAPC7	Anaphase-promoting complex subunit 7	Q9WVM3							X	Q9UJX3
ANG	Angiogenin precursor	P21570				X				P03950			X				X	SP+	SP+
ANGEL2	Protein angel homolog 2	Q8K1C0							X	Q5VTE6
ANGPT1	Angiopoietin-1	O08538		X		X		X	X	Q15389			X				X	SP+	SP+
ANGPT4	Angiopoietin-4	Q9WVH6				X		X	X	Q9Y264
ANGPTL1	Angiopoietin-like 1 precursor	Q640P2								O95841			X					SP+	SP+
ANGPTL2	Angiopoietin-related protein 2	Q9R045		X	X	X		X	X	Q9UKU9							X	SP+	SP+
ANGPTL4	Angiopoietin-related protein 4	Q9Z1P8				X		X	X	Q9BY76			X				X	SP+	SP+
ANK1	Ankyrin-1	Q02357							X	P16157
ANK2	Ankyrin-2	Q8C8R3				X			X	Q01484							X
ANK3	Ankyrin-3	G5E8K5							X	Q12955							X		SP-
ANKFY1	Rabankyrin-5	Q810B6				X		X	X	Q9P2R3							X
ANKH	Progressive ankylosis protein homolog	Q9JHZ2						X	X	Q9HCJ1
ANKIB1	Ankyrin repeat and IBR domain-containing protein 1	Q6ZPS6							X	Q9P2G1
ANKLE2	Ankyrin repeat and LEM domain-containing protein 2	Q6P1H6							X	Q86XL3
ANKMY2	Ankyrin repeat and MYND domain-containing protein 2	Q3TPE9							X	Q8IV38
ANKRD1	Ankyrin repeat domain-containing protein 1	Q9CR42							X	Q15327
ANKRD10	Ankyrin repeat domain-containing protein 10	Q99LW0							X	Q9NXR5
ANKRD13A	Ankyrin repeat domain-containing protein 13A	Q80UP5				X			X	Q8IZ07
ANKRD17	Ankyrin repeat domain-containing protein 17	Q99NH0				X			X	O75179
ANKRD2	Ankyrin repeat domain-containing protein 2	Q9WV06				X	X		X	Q9GZV1
ANKRD28	Serine/threonine-protein phosphatase 6 regulatory ankyrin repeat subunit A	Q505D1				X			X	O15084
ANKRD39	Ankyrin repeat domain-containing protein 39	Q9D2X0							X	Q53RE8
ANKRD40	Ankyrin repeat domain-containing protein 40	Q5SUE8							X	Q6AI12
ANKRD44	Serine/threonine-protein phosphatase 6 regulatory ankyrin repeat subunit B	B2RXR6				X			X	Q8N8A2							X
ANKRD49	Ankyrin repeat domain-containing protein 49	Q8VE42							X	Q8WVL7
ANKRD52	Serine/threonine-protein phosphatase 6 regulatory ankyrin repeat subunit C	Q8BTI7							X	Q8NB46
ANKS1A	Ankyrin repeat and SAM domain-containing protein 1A	P59672				X			X	Q92625
ANKZF1	tRNA endonuclease ANKZF1	Q80UU1							X	Q9H8Y5
ANLN	Anillin	Q8K298				X				Q9NQW6
ANO6	Anoctamin-6	Q6P9J9						X	X	Q4KMQ2
ANOS1	Anosmin-1	N/A								P23352									SP+
ANP32A	Acidic leucinerich nuclear phosphoprotein 32 family member A	O35381				X		X	X	P39687			X				X
ANP32B	Acidic leucine-rich nuclear phosphoprotein 32 family member B	Q9EST5			X	X			X	Q92688			X				X
ANP32E	Acidic leucine-rich nuclear phosphoprotein 32 family member E	P97822				X			X	Q9BTT0
ANPEP	Aminopeptidase N	P97449		X		X		X	X	P15144		X	X	X	X		X	SP-	Outcyte+
ANTXR1	Anthrax toxin receptor 1	Q9CZ52								Q9H6X2							X	SP+	SP+
ANXA1	Annexin A1	P10107	X		X	X		X	X	P04083				X	X		X	Outcyte+	Outcyte+
ANXA11	Annexin A11	P97384						X	X	P50995					X		X	SP-	SP-
ANXA2	Annexin A2	P07356	X	X	X	X		X	X	P07355			X	X	X	X	X	SP-	SP-
ANXA2P2	Putative annexin A2-like protein	N/A								A6NMY6						X			SP-
ANXA3	Annexin A3	O35639				X		X	X	P12429					X			Outcyte+	Outcyte+
ANXA4	Annexin A4	P97429			X			X	X	P09525							X
ANXA5	Annexin A5	P48036			X	X		X	X	P08758			X	X	X		X	Outcyte+	Outcyte+
ANXA6	Annexin A6	P14824				X		X	X	P08133			X	X	X		X
ANXA7	Annexin A7	Q07076				X		X	X	P20073							X	SP-	SP-
ANXA8	Annexin A8	O35640							X	P13928							X	Outcyte+	Outcyte+
AOC3	Membrane primary amine oxidase	O70423; A2A4I8				X				Q16853							X	SP-	SP-
AOX1	Aldehyde oxidase	O54754; G3X8P9				X			X	Q06278							X
AP1B1	AP-1 complex subunit beta-1	O35643			X	X			X	Q10567			X				X
AP1G1	AP-1 complex subunit gamma-1	P22892; Q8CBB7				X	X	X	X	O43747			X				X
AP1G2	AP-1 complex subunit gamma-like 2	O88512							X	O75843
AP1M1	AP-1 complex subunit mu-1	P35585				X		X	X	Q9BXS5							X	SP-	SP-
AP1M2	AP-1 complex subunit mu-2	Q9WVP1							X	Q9Y6Q5
AP1S1	AP-1 complex subunit sigma-1A	P61967				X			X	P61966							X	Outcyte+	Outcyte+
AP1S2	AP-1 complex subunit sigma-2	Q9DB50; Q3TIV9				X			X	P56377							X	Outcyte+	Outcyte+
AP2A1	AP-2 complex subunit alpha-1	P17426				X		X	X	O95782			X				X	Outcyte+	Outcyte+
AP2A2	AP-2 complex subunit alpha-2	P17427				X		X	X	O94973			X				X	Outcyte+	Outcyte+
AP2B1	AP-2 complex subunit beta-1	Q9DBG3				X		X	X	P63010			X				X	SP-	SP-
AP2M1	AP-2 complex subunit mu-1	P84091				X		X	X	Q96CW1			X				X
AP2S1	AP-2 complex subunit sigma	P62743				X		X	X	P53680							X	Outcyte+	Outcyte+
AP3B1	AP-3 complex subunit beta-1	Q9Z1T1				X			X	O00203							X
AP3D1	AP-3 complex subunit delta-1	O54774				X		X	X	O14617			X				X
AP3M1	AP-3 complex subunit mu-1	Q9JKC8				X			X	Q9Y2T2							X	Outcyte+	Outcyte+
AP3M2	AP-3 complex subunit mu-2	Q8R2R9				X			X	P53677
AP3S1	AP-3 complex subunit sigma-1	Q9DCR2				X			X	Q92572
AP3S2	AP-3 complex subunit sigma-2	Q8BSZ2							X	P59780
AP4B1	AP-4 complex subunit beta-1	Q9WV76							X	Q9Y6B7
AP4E1	AP-4 complex subunit epsilon-1	Q80V94							X	Q9UPM8
AP4M1	AP-4 complex subunit mu-1	Q9JKC7							X	O00189
AP4S1	AP-4 complex subunit sigma-1	Q9WVL1				X			X	Q9Y587
AP5B1	AP-5 complex subunit beta-1	Q3TAP4							X	Q2VPB7
AP5M1	AP-5 complex subunit mu-1	Q8BJ63							X	Q9H0R1
AP5Z1	AP-5 complex subunit zeta-1	Q3U829							X	O43299
APAF1	Apoptotic protease-activating factor 1	O88879				X			X	O14727
APBA3	Amyloid-beta A4 precursor protein-binding family A member 3	O88888							X	O96018
APBB1	Amyloid beta precursor protein binding family B member 1	Q9QXJ1							X	O00213
APBB2	Amyloid beta precursor protein binding family B member 2	Q9DBR4				X			X	Q92870
APC	Adenomatous polyposis coli protein	Q61315							X	P25054
APEH	Acylamino-acid-releasing enzyme	Q8R146; A0A0R4J107				X	X	X	X	P13798		X		X			X
APEX1	DNA-(apurinic or apyrimidinic site) endonuclease	P28352			X	X	X	X	X	P27695		X	X			X	X	SP-	SP-
API5	Apoptosis inhibitor 5	O35841				X			X	Q9BZZ5			X				X
APIP	Methylthioribulose-1-phosphate dehydratase	Q9WVQ5				X	X	X	X	Q96GX9							X	Outcyte+	Outcyte+
APLF	Aprataxin and PNK-like factor	Q9D842							X	Q8IW19
APLP1	Amyloid beta precursor like protein 1	Q03157							X	P51693
APLP2	Amyloid beta precursor like protein 2	Q06335						X	X	Q06481							X	SP+	SP+
APOA1	Apolipoprotein A-I	Q00623								P02647							X	SP+	SP+
APOB	Apolipoprotein B precursor	E9Q414								P04114			X					SP+	SP+
APOBEC2	C->U-editing enzyme APOBEC-2	Q9WV35				X	X	X	X	Q9Y235							X	Outcyte+	Outcyte+
APOC3	Apolipoprotein C-III	P33622								B0YIW2					X			SP+
APOD	Apolipoprotein D	P51910				X			X	P05090				X			X	SP+	SP+
APOE	Apolipoprotein E	P08226		X		X		X	X	P02649				X		X	X	SP+	SP+
APOH	Beta-2-glycoprotein 1	Q01339								P02749							X	SP+	SP+
APOO	MICOS complex subunit MIC26	Q9DCZ4				X			X	Q9BUR5
APP	Amyloid beta A4 protein	P12023		X		X	X	X	X	P05067			X	X			X	SP+	SP+
APPBP2	Amyloid protein-binding protein 2	Q9DAX9							X	Q92624
APPL1	DCC-interacting protein 13-alpha	Q8K3H0				X	X		X	Q9UKG1							X
APPL2	Amyloid beta precursor like protein 2	Q8K3G9							X	Q06481							X
APRT	Adenine phosphoribosyltransferase	P08030				X	X		X	P07741							X	Outcyte+	Outcyte+
APTX	Aprataxin	Q7TQC5							X	Q7Z2E3
AQP5	Aquaporin-5	Q9WTY4						X	X	P55064
AQR	RNA helicase aquarius	Q8CFQ3				X			X	O60306
ARAF	Serine/threonine-protein kinase A-Raf	P04627							X	P10398
ARAP1	Arf-GAP with Rho-GAP domain, ANK repeat and PH domain-containing protein 1	Q4LDD4				X			X	Q96P48
ARCN1	Coatomer subunit delta	Q5XJY5				X	X	X	X	P48444			X	X			X
ARF1	ADP-ribosylation factor 1	P84078				X		X	X	P84077					X			Outcyte+	Outcyte+
ARF2	ADP-ribosylation factor 4	Q8BSL7						X	X	P18085							X
ARF3	ADP-ribosylation factor 3	P61205			X			X	X	P61204			X				X	Outcyte+	Outcyte+
ARF4	ADP-ribosylation factor 4	P61750				X		X	X	P18085							X	Outcyte+	SP-
ARF5	ADP-ribosylation factor 5	P84084				X		X	X	P84085
ARF6	ADP-ribosylation factor 6	P62331				X		X	X	P62330							X	SP-	SP-
ARFGAP1	ADP-ribosylation factor GTPase-activating protein 1	Q9EPJ9				X			X	Q8N6T3							X
ARFGAP2	ADP-ribosylation factor GTPase-activating protein 2	Q99K28				X			X	Q8N6H7
ARFGAP3	ADP-ribosylation factor GTPase-activating protein 3	Q9D8S3				X			X	Q9NP61							X
ARFGEF1	Brefeldin A-inhibited guanine nucleotide-exchange protein 1	G3X9K3				X			X	Q9Y6D6
ARFGEF2	Brefeldin A-inhibited guanine nucleotide-exchange protein 2	A2A5R2				X			X	Q9Y6D5
ARFIP1	Arfaptin-1	G5E8V9				X			X	P53367							X	Outcyte+	Outcyte+
ARFIP2	Arfaptin-2	Q8K221				X			X	P53365
ARFRP1	ADP-ribosylation factor-related protein 1	Q8BXL7							X	Q13795
ARG1	Arginase-1	Q61176		X					X	P05089							X	Outcyte+	Outcyte+
ARGLU1	Arginine and glutamate-rich protein 1	Q3UL36							X	Q9NWB6
ARHGAP1	Rho GTPase-activating protein 1	Q5FWK3				X		X	X	Q07960			X				X	SP-
ARHGAP10	Rho GTPase-activating protein 10	Q6DFV3; Q6Y5D8							X	A1A4S6
ARHGAP12	Rho GTPase-activating protein 12	Q8C0D4				X			X	Q8IWW6
ARHGAP17	Rho GTPase-activating protein 17	Q3UIA2				X			X	Q68EM7
ARHGAP18	Rho GTPase-activating protein 18	Q8K0Q5				X			X	Q8N392							X
ARHGAP21	Rho GTPase-activating protein 21	Q6DFV3							X	Q5T5U3
ARHGAP22	Rho GTPase-activating protein 22	Q8BL80				X			X	Q7Z5H3
ARHGAP23	Rho GTPase-activating protein 23	Q69ZH9							X	Q9P227
ARHGAP24	Rho GTPase-activating protein 24	Q8C4V1				X			X	Q8N264
ARHGAP28	Rho GTPase-activating protein 28	Q8BN58							X	Q9P2N2
ARHGAP31	Rho GTPase-activating protein 31	A6X8Z5				X				Q2M1Z3
ARHGAP35	Rho GTPase-activating protein 35	Q91YM2				X			X	Q9NRY4							X
ARHGAP39	Rho GTPase-activating protein 39	P59281							X	Q9C0H5
ARHGAP44	Rho GTPase-activating protein 44	Q5SSM3							X	Q17R89
ARHGAP45	Rho GTPase-activating protein 45 [Cleaved into: Minor histocompatibility antigen HA-1	Q3TBD2								Q92619					X
ARHGAP5	Rho GTPase-activating protein 5	P97393							X	Q13017
ARHGDIA	Rho GDP-dissociation inhibitor 1	Q99PT1	X		X	X	X	X	X	P52565		X	X	X	X		X	Outcyte+	Outcyte+
ARHGDIB	Rho GDP-dissociation inhibitor 2	Q61599				X	X	X	X	P52566					X		X	Outcyte+	Outcyte+
ARHGEF1	Rho guanine nucleotide exchange factor 1	Q61210				X			X	Q92888
ARHGEF10L	Rho guanine nucleotide exchange factor 10-like protein	A2AWP8							X	Q9HCE6
ARHGEF11	Rho guanine nucleotide exchange factor 11	Q68FM7				X				O15085
ARHGEF12	Rho guanine nucleotide exchange factor 12	Q8R4H2				X			X	Q9NZN5
ARHGEF17	Rho guanine nucleotide exchange factor 17	Q80U35				X			X	Q96PE2
ARHGEF18	Rho guanine nucleotide exchange factor 18	Q6P9R4							X	Q6ZSZ5
ARHGEF2	Rho guanine nucleotide exchange factor 2	Q60875				X			X	Q92974							X
ARHGEF25	Rho guanine nucleotide exchange factor 25	Q9CWR0							X	Q86VW2
ARHGEF40	Rho guanine nucleotide exchange factor 40	Q3UPH7							X	Q8TER5
ARHGEF5	Rho guanine nucleotide exchange factor 5	E9Q7D5							X	Q12774
ARHGEF6	Rho guanine nucleotide exchange factor 6	Q8K4I3								Q15052							X
ARHGEF7	Rho guanine nucleotide exchange factor 7	Q9ES28; A0A0R4J0X8				X	X		X	Q14155							X
ARID1A	AT-rich interactive domain-containing protein 1A	A2BH40				X			X	O14497
ARID1B	AT-rich interactive domain-containing protein 1B	E9Q4N7; E9Q6R4				X			X	Q8NFD5
ARIH1	E3 ubiquitin-protein ligase ARIH1	Q9Z1K5				X			X	Q9Y4X5							X
ARIH2	E3 ubiquitin-protein ligase ARIH2	Q9Z1K6				X			X	O95376							X
ARL1	ADP-ribosylation factor-like protein 1	P61211				X			X	P40616							X	SP-	SP-
ARL15	ADP-ribosylation factor-like protein 15	Q8BGR6							X	Q9NXU5
ARL2	ADP-ribosylation factor-like protein 2	Q9D0J4				X			X	P36404
ARL2BP	ADP-ribosylation factor-like protein 2-binding protein	Q9D385				X			X	Q9Y2Y0							X	SP-	SP-
ARL3	ADP-ribosylation factor-like protein 3	Q9WUL7				X	X		X	P36405			X				X	SP-	SP-
ARL6	ADP-ribosylation factor-like protein 6	O88848							X	Q9H0F7
ARL6IP5	PRA1 family protein 3	Q8R5J9				X		X	X	O75915							X	Outcyte+	SP-
ARL8A	ADP-ribosylation factor-like protein 8A	Q8VEH3				X			X	Q96BM9
ARL8B	ADP-ribosylation factor-like protein 8B	Q9CQW2				X		X	X	Q9NVJ2							X	SP-	SP-
ARMC1	Armadillo repeat-containing protein 1	Q9D7A8				X			X	Q9NVT9
ARMC10	Armadillo repeat-containing protein 10	Q9D0L7		X		X			X	Q8N2F6							X	SP-	Outcyte+
ARMC6	Armadillo repeat-containing protein 6	Q8BNU0				X			X	Q6NXE6
ARMC8	Armadillo repeat-containing protein 8	Q9DBR3				X			X	Q8IUR7							X	SP-	SP-
ARMCX1	Armadillo repeat-containing X-linked protein 1	Q9CX83							X	Q9P291
ARMCX2	Armadillo repeat-containing X-linked protein 2	Q6A058				X			X	Q7L311
ARMCX3	Armadillo repeat-containing X-linked protein 3	Q8BHS6							X	Q9UH62							X	Outcyte+	Outcyte+
ARMH3	Armadillo-like helical domain-containing protein 3	Q6PD19				X			X	Q5T2E6
ARMT1	Damage-control phosphatase ARMT1	A6H630				X			X	Q9H993							X	Outcyte+	Outcyte+
ARNT	Aryl hydrocarbon receptor nuclear translocator	P53762							X	P27540
ARPC1A	Actin-related protein 2/3 complex subunit 1A	Q9R0Q6				X			X	Q92747			X				X
ARPC1B	Actin-related protein 2/3 complex subunit 1B	Q9WV32; Q91Z25				X	X	X	X	O15143					X		X	Outcyte+	Outcyte+
ARPC2	Actin-related protein 2/3 complex subunit 2	Q9CVB6			X	X	X	X	X	O15144			X	X	X		X	Outcyte+	Outcyte+
ARPC3	Actin-related protein 2/3 complex subunit 3	Q9JM76; H7BWZ3				X	X		X	O15145			X	X	X		X	SP-	SP-
ARPC4	Actin-related protein 2/3 complex subunit 4	P59999				X		X	X	P59998			X				X	SP-	SP-
ARPC4-TTLL3	Actin-related protein 2/3 complex subunit 4	P59999				X		X	X	F8WCF6					X			SP-
ARPC5	Actin-related protein 2/3 complex subunit 5	Q9CPW4				X	X	X	X	O15511			X				X	SP-	SP-
ARPC5L	Actin-related protein 2/3 complex subunit 5-like protein	Q9D898				X			X	Q9BPX5							X	SP-	SP-
ARPIN	Arpin	Q9D0A3				X		X	X	Q7Z6K5
ARPP19	cAMP-regulated phosphoprotein 19	P56212				X				P56211
ARPP21	cAMP-regulated phosphoprotein 21	Q9DCB4							X	Q9UBL0
ARRB1	Beta-arrestin-1	Q8BWG8				X				P49407
ARRB2	Beta-arrestin-2	Q91YI4							X	P32121
ARRDC1	Arrestin domain-containing protein 1	Q99KN1							X	Q8N5I2
ARSA	ATPase GET3	O54984; P50428		X		X	X	X	X	P15289; O43681		X	X				X	Outcyte+	SP+
ARSB	Arylsulfatase B	P50429		X		X		X	X	P15848		X					X	SP+	SP+
ARSK	Arylsulfatase K	Q9D2L1				X			X	Q6UWY0							X	SP+	SP+
ART1	GPI-linked NAD	Q60935							X	P52961
ART3	Ecto-ADP-ribosyltransferase 3	Q8R2G4							X	Q13508							X	SP+	SP+
ART5	Ecto-ADP-ribosyltransferase 5	P70352							X	Q96L15
ARVCF	Splicing regulator ARVCF	P98203							X	O00192
AS3MT	Arsenite methyltransferase	Q91WU5				X			X	Q9HBK9
ASAH1	Acid ceramidase	Q9WV54		X		X		X	X	Q13510			X				X	SP+	SP+
ASAH2	Neutral ceramidase	Q9JHE3				X		X	X	Q9NR71
ASAP1	Arf-GAP with SH3 domain, ANK repeat and PH domain-containing protein 1	Q9QWY8				X				Q9ULH1
ASB3	Ankyrin repeat and SOCS box protein 3	Q9WV72							X	Q9Y575
ASB6	Ankyrin repeat and SOCS box protein 6	Q91ZU1							X	Q9NWX5
ASCC1	Activating signal cointegrator 1 complex subunit 1	Q9D8Z1							X	Q8N9N2
ASCC2	Activating signal cointegrator 1 complex subunit 2	Q91WR3				X			X	Q9H1I8
ASCC3	Activating signal cointegrator 1 complex subunit 3	E9PZJ8							X	Q8N3C0
ASF1A	Histone chaperone ASF1A	Q9CQE6				X			X	Q9Y294
ASF1B	Histone chaperone ASF1B	Q9DAP7				X				Q9NVP2
ASH2L	Set1/Ash2 histone methyltransferase complex subunit ASH2	Q91X20				X			X	Q9UBL3
ASL	Argininosuccinate lyase	Q91YI0				X	X	X	X	P04424							X
ASMTL	Probable bifunctional dTTP/UTP pyrophosphatase/methyltransferase protein [Includes: dTTP/UTP pyrophosphatase	N/A								O95671							X
ASNS	Asparagine synthetase [glutamine-hydrolyzing]	Q61024				X	X	X	X	P08243							X
ASPA	Aspartoacylase	Q8R3P0				X			X	P45381
ASPH	Aspartyl/asparaginyl beta-hydroxylase	Q8BSY0				X			X	Q12797			X				X	SP-	SP-
ASPN	Asporin	Q99MQ4				X				Q9BXN1								SP+	SP+
ASPRV1	Retroviral-like aspartic protease 1	Q09PK2							X	Q53RT3							X	Outcyte+	Outcyte+
ASPSCR1	Tether containing UBX domain for GLUT4	Q8VBT9				X			X	Q9BZE9
ASRGL1	Isoaspartyl peptidase/L-asparaginase	Q8C0M9				X			X	Q7L266
ASS1	Argininosuccinate synthase	P16460				X			X	P00966							X
ATAD1	Outer mitochondrial transmembrane helix translocase	Q9D5T0							X	Q8NBU5
ATAD3A	ATPase family AAA domain-containing protein 3	Q925I1							X	Q9NVI7
ATAT1	Alpha-tubulin N-acetyltransferase 1	Q8K341							X	Q5SQI0
ATCAY	Caytaxin	Q8BHE3				X				Q86WG3
ATE1	Arginyl-tRNA--protein transferase 1	Q9Z2A5							X	O95260
ATF6	Cyclic AMP-dependent transcription factor ATF-6 alpha	F6VAN0				X				P18850
ATF6B	Cyclic AMP-dependent transcription factor ATF-6 beta	O35451				X				Q99941
ATF7	Cyclic AMP-dependent transcription factor ATF-7	Q8R0S1; Q3TZR9				X			X	P17544
ATF7IP	Activating transcription factor 7-interacting protein 1	Q7TT18							X	Q6VMQ6
ATG10	Ubiquitin-like-conjugating enzyme ATG10	Q8R1P4							X	Q9H0Y0
ATG101	Autophagy-related protein 101	Q9D8Z6				X			X	Q9BSB4
ATG12	Ubiquitin-like protein ATG12	Q9CQY1				X			X	O94817
ATG13	Autophagy-related protein 13	Q91YI1							X	O75143
ATG16L1	Autophagy-related protein 16-1	Q8C0J2				X			X	Q676U5							X
ATG2A	Autophagy-related protein 2 homolog A	Q6P4T0							X	Q2TAZ0
ATG2B	Autophagy-related protein 2 homolog B	Q80XK6							X	Q96BY7
ATG3	Ubiquitin-like-conjugating enzyme ATG3	Q9CPX6				X			X	Q9NT62
ATG4A	Cysteine protease ATG4A	Q8C9S8							X	Q8WYN0
ATG4B	Cysteine protease ATG4B	Q8BGE6				X			X	Q9Y4P1
ATG5	Autophagy protein 5	Q99J83				X			X	Q9H1Y0
ATG7	Ubiquitin-like modifier-activating enzyme ATG7	Q9D906				X			X	O95352							X	SP-	SP-
ATG9A	Autophagy-related protein 9A	Q68FE2							X	Q7Z3C6
ATIC	Bifunctional purine biosynthesis protein PURH	Q9CWJ9		X		X	X	X	X	P31939		X	X				X	SP-
ATL1	Atlastin-1	Q8BH66							X	Q8WXF7
ATL2	Atlastin-2	Q6PA06							X	Q8NHH9
ATL3	Atlastin-3	Q91YH5				X			X	Q6DD88
ATN1	Atrophin-1	O35126				X			X	P54259
ATOSB	Atos homolog protein B	Q8BR27							X	Q7L5A3
ATOX1	Copper transport protein ATOX1	O08997				X	X	X	X	O00244							X	SP-	Outcyte+
ATP11B	Phospholipid-transporting ATPase IF	Q6DFW5								Q9Y2G3							X	SP-	SP-
ATP1A1	Sodium/potassium-transporting ATPase subunit alpha-1	Q8VDN2				X		X	X	P05023					X		X	SP-
ATP1A2	Sodium/potassium-transporting ATPase subunit alpha-2	Q6PIE5						X	X	P50993
ATP1A3	Sodium/potassium-transporting ATPase subunit alpha-3	Q6PIC6						X		P13637
ATP1B1	Sodium/potassium-transporting ATPase subunit beta-1	P14094						X	X	P05026
ATP1B3	Sodium/potassium-transporting ATPase subunit beta-3	P97370				X		X		P54709					X		X	SP-	SP-
ATP2A1	Sarcoplasmic/endoplasmic reticulum calcium ATPase 1	Q8R429				X		X	X	O14983							X	SP-	SP-
ATP2A2	Sarcoplasmic/endoplasmic reticulum calcium ATPase 2	O55143				X			X	P16615							X	SP-	SP-
ATP2A3	Sarcoplasmic/endoplasmic reticulum calcium ATPase 3	Q64518								Q93084					X			SP-	SP-
ATP2B1	Plasma membrane calcium-transporting ATPase 1	G5E829				X		X	X	P20020			X				X
ATP2B2	Plasma membrane calcium-transporting ATPase 4	Q9R0K7						X	X	P23634					X		X
ATP2B4	Plasma membrane calcium-transporting ATPase 4	Q6Q477				X		X		P23634					X		X
ATP5F1A	ATP synthase subunit alpha, mitochondrial	Q03265				X		X	X	P25705							X
ATP5F1B	ATP synthase subunit beta, mitochondrial	P56480		X		X		X	X	P06576			X	X	X		X
ATP5F1C	ATP synthase subunit gamma, mitochondrial	Q91VR2; A2AKU9				X			X	P36542
ATP5F1D	ATP synthase subunit delta, mitochondrial	Q9D3D9				X			X	P30049
ATP5IF1	ATPase inhibitor, mitochondrial	O35143				X		X	X	Q9UII2							X	SP-	SP-
ATP5ME	ATP synthase subunit e, mitochondrial	Q06185				X				P56385
ATP5PB	ATP synthase F	Q9CQQ7				X				P24539
ATP5PD	ATP synthase subunit d, mitochondrial	Q9DCX2				X			X	O75947
ATP5PF	ATP synthase-coupling factor 6, mitochondrial	P97450				X				P18859
ATP5PO	ATP synthase subunit O, mitochondrial	Q9DB20				X				P48047
ATP6AP1	V-type proton ATPase subunit S1	Q9R1Q9		X		X		X	X	Q15904							X	SP+	SP+
ATP6AP2	Renin receptor	Q9CYN9		X		X	X	X	X	O75787			X				X	SP+	SP+
ATP6V0D1	V-type proton ATPase subunit d 1	P51863				X			X	P61421							X	Outcyte+	Outcyte+
ATP6V1A	Vacuolar ATP synthase catalytic subunit A	P50516				X		X	X	P38606			X				X
ATP6V1B2	V-type proton ATPase subunit B, brain isoform	P62814				X		X	X	P21281							X
ATP6V1C1	V-type proton ATPase subunit C 1	Q9Z1G3				X			X	P21283							X	Outcyte+	Outcyte+
ATP6V1D	V-type proton ATPase subunit D	P57746				X			X	Q9Y5K8
ATP6V1E1	V-type proton ATPase subunit E 1	P50518				X			X	P36543							X	Outcyte+	Outcyte+
ATP6V1F	Vacuolar proton pump subunit F	Q9D1K2				X			X	Q16864			X					SP-
ATP6V1G1	V-type proton ATPase subunit G 1	Q9CR51				X		X	X	O75348							X	SP-	SP-
ATP6V1H	V-type proton ATPase subunit H	Q8BVE3				X		X	X	Q9UI12							X
ATP7A	Copper-transporting ATPase 1	Q64430							X	Q04656
ATPAF1	ATP synthase mitochondrial F1 complex assembly factor 1	Q811I0							X	Q5TC12
ATPAF2	ATP synthase mitochondrial F1 complex assembly factor 2	Q91YY4							X	Q8N5M1
ATRN	Attractin	Q9WU60				X			X	O75882							X		Outcyte+
ATRX	Transcriptional regulator ATRX	Q61687				X			X	P46100
ATXN1	Ataxin-1	P54254							X	P54253
ATXN10	Ataxin-10	P28658				X		X	X	Q9UBB4							X
ATXN2	Ataxin-2	O70305				X			X	Q99700
ATXN2L	Ataxin-2-like protein	Q7TQH0				X			X	Q8WWM7
ATXN3	Ataxin-3	Q9CVD2							X	P54252
ATXN7L3B	Ataxin-7-like protein 3B	Q3UD01				X				Q96GX2
AUH	Methylglutaconyl-CoA hydratase, mitochondrial	Q9JLZ3							X	Q13825
AUP1	Lipid droplet-regulating VLDL assembly factor AUP1	P70295							X	Q9Y679
AVEN	Cell death regulator Aven	Q9D9K3				X			X	Q9NQS1
AXL	Tyrosine-protein kinase receptor UFO	Q00993		X		X		X	X	P30530		X	X				X	SP+	SP+
AZGP1	Zinc-alpha-2-glycoprotein	Q64726								P25311							X	SP+	SP+
AZU1	Azurocidin	N/A								P20160							X		SP+
B2M	Beta-2-microglobulin	P01887		X		X	X	X	X	P61769			X	X	X		X	SP+	SP+
B3GALNT1	UDP-GalNAc:beta-1,3-N-acetylgalactosaminyltransferase 1	Q920V1							X	O75752
B3GALT6	Beta-1,3-galactosyltransferase 6	Q91Z92				X			X	Q96L58							X	SP-	SP+
B3GAT3	Galactosylgalactosylxylosylprotein 3-beta-glucuronosyltransferase 3	P58158								O94766			X					SP-	SP-
B3GLCT	Beta-1,3-glucosyltransferase	Q8BHT6				X				Q6Y288							X	SP+	SP+
B3GNT2	N-acetyllactosaminide beta-1,3-N-acetylglucosaminyltransferase	Q9Z222				X			X	Q9NY97			X					Outcyte+	Outcyte+
B3GNT9	UDP-GlcNAc:betaGal beta-1,3-N-acetylglucosaminyltransferase 9	Q8VI16				X				Q6UX72
B4GALNT1	Beta-1,4 N-acetylgalactosaminyltransferase 1	Q09200							X	Q00973
B4GALT1	Beta-1,4-galactosyltransferase 1	P15535		X		X		X	X	P15291			X				X	SP-	SP-
B4GALT2	Beta-1,4-galactosyltransferase 2	Q9Z2Y2				X				O60909
B4GALT3	Beta-1,4-galactosyltransferase 3	Q91YY2				X			X	O60512			X					Outcyte+	SP-
B4GALT4	Beta-1,4-galactosyltransferase 4	Q9JJ04								O60513			X					SP-	Outcyte+
B4GALT5	Beta-1,4-galactosyltransferase 5	Q9JMK0				X		X	X	O43286
B4GALT6	Beta-1,4-galactosyltransferase 6	Q9WVK5							X	Q9UBX8
B4GAT1	N-acetyllactosaminide beta-1,3-N-acetylglucosaminyltransferase	Q8BWP8		X		X		X	X	O43505							X	SP-	SP-
BABAM1	BRISC and BRCA1-A complex member 1	Q3UI43				X			X	Q9NWV8							X	Outcyte+	Outcyte+
BABAM2	BRISC and BRCA1-A complex member 2	Q8K3W0				X			X	Q9NXR7							X	SP-	SP-
BACE1	Beta-secretase 1	P56818							X	P56817
BACH1	Transcription regulator protein BACH1	P97302							X	O14867
BAD	Bcl2-associated agonist of cell death	Q61337				X				Q92934
BAG1	BAG family molecular chaperone regulator 1	Q60739		X		X			X	Q99933
BAG2	BAG family molecular chaperone regulator 2	Q91YN9				X			X	O95816							X	SP-	SP-
BAG3	BAG family molecular chaPXne regulator 3	Q9JLV1				X		X	X	O95817			X				X
BAG4	BAG family molecular chaperone regulator 4	Q8CI61				X				O95429
BAG5	BAG family molecular chaperone regulator 5	Q8CI32				X		X	X	Q9UL15							X
BAG6	Large proline-rich protein BAT3	Q9Z1R2		X		X			X	P46379							X
BAIAP2	Brain-specific angiogenesis inhibitor 1-associated protein 2	Q8BKX1				X			X	Q9UQB8
BAIAP2L1	Brain-specific angiogenesis inhibitor 1-associated protein 2-like protein 1	Q9DBJ3				X		X	X	Q9UHR4
BANF1	Barrier-to-autointegration factor	O54962				X		X	X	O75531			X				X	Outcyte+	Outcyte+
BANP	Protein BANP	Q8VBU8							X	Q8N9N5
BAP1	Ubiquitin carboxyl-terminal hydrolase BAP1	Q99PU7							X	Q92560
BAP18	Chromatin complexes subunit BAP18	Q9DCT6				X			X	Q8IXM2
BASP1	Brain acid soluble protein 1	Q91XV3				X		X	X	P80723			X	X	X	X	X
BAX	Apoptosis regulator BAX	Q07813			X	X		X	X	Q07812							X	SP-	SP-
BBS1	Bardet-Biedl syndrome 1 protein	Q3V3N7				X			X	Q8NFJ9
BBS2	Bardet-Biedl syndrome 2 protein	Q9CWF6							X	Q9BXC9
BBS5	Bardet-Biedl syndrome 5 protein	Q9CZQ9							X	Q8N3I7
BBS7	Bardet-Biedl syndrome 7 protein	Q8K2G4				X			X	Q8IWZ6
BBS9	Protein PTHB1	Q811G0							X	Q3SYG4
BCAM	Basal cell adhesion molecule	Q9R069		X				X	X	P50895		X	X	X			X	SP+	SP+
BCAP29	B-cell receptor-associated protein 29	Q61334							X	Q9UHQ4
BCAP31	B-cell receptor-associated protein 31	Q61335						X	X	P51572
BCAR1	Breast cancer anti-estrogen resistance protein 1	Q61140				X			X	P56945
BCAS1	Breast carcinoma-amplified sequence 1	Q80YN3								O75363							X
BCAS2	Pre-mRNA-splicing factor SPF27	Q9D287				X			X	O75934
BCAS3	BCAS3 microtubule associated cell migration factor	Q8CCN5				X			X	Q9H6U6
BCAT1	Branched-chain-amino-acid aminotransferase, cytosolic	P24288				X			X	P54687		X					X	Outcyte+	Outcyte+
BCAT2	Branched-chain-amino-acid aminotransferase, mitochondrial	O35855				X			X	O15382							X
BCCIP	BRCA2 and CDKN1A-interacting protein	Q9CWI3				X			X	Q9P287							X	SP-	SP-
BCKDK	[3-methyl-2-oxobutanoate dehydrogenase [lipoamide]] kinase, mitochondrial	O55028							X	O14874
BCL2L1	Bcl-2-like protein 1	Q64373				X			X	Q07817
BCL2L13	Bcl-2-like protein 13	P59017				X		X	X	Q9BXK5							X
BCL2L2	Bcl-2-like protein 2	P70345							X	Q92843
BCL6	B-cell lymphoma 6 protein	P41183							X	P41182
BCL7C	B-cell CLL/lymphoma 7 protein family member C	O08664				X			X	Q8WUZ0
BCL9L	B-cell CLL/lymphoma 9-like protein	Q67FY2				X			X	Q86UU0
BCLAF1	Bcl-2-associated transcription factor 1	Q8K019				X			X	Q9NYF8			X
BCR	Breakpoint cluster region protein	Q6PAJ1							X	P11274
BDH2	Dehydrogenase/reductase	Q8JZV9				X				Q9BUT1							X	Outcyte+	SP-
BDNF	Brain-derivedNeurotrophic factor precursor	P21237				X			X	P23560			X					SP+	SP+
BECN1	Beclin-1	O88597							X	Q14457
BGN	Biglycan	P28653	X	X		X	X	X	X	P21810			X	X			X	SP+	SP+
BHMT	Betaine--homocysteine S-methyltransferase 1	O35490							X	Q93088
BICD1	Protein bicaudal D homolog 1	Q8BR07							X	Q96G01
BICD2	Protein bicaudal D homolog 2	Q921C5				X		X	X	Q8TD16							X
BID	BH3-interacting domain death agonist	P70444				X		X	X	P55957							X	SP-	SP-
BIN1	Myc box-dependent-interacting protein 1	O08539; Q6P1B9		X		X	X	X	X	O00499			X	X			X	Outcyte+	Outcyte+
BIN3	Bridging integrator 3	Q9JI08							X	Q9NQY0
BIRC2	Baculoviral IAP repeat-containing protein 2	Q62210							X	Q13490
BIRC3	Baculoviral IAP repeat-containing protein 3	O08863							X	Q13489
BIRC6	Baculoviral IAP repeat-containing protein 6	O88738				X			X	Q9NR09
BLES03	UPF0696 protein C11orf68	Q8VD62				X			X	Q9H3H3							X
BLK	Tyrosine-protein kinase Blk	P16277							X	P51451
BLMH	Bleomycin hydrolase	Q8R016				X	X	X	X	Q13867		X	X				X	Outcyte+	Outcyte+
BLOC1S1	Biogenesis of lysosome-related organelles complex 1 subunit 1	O55102				X			X	P78537
BLOC1S2	Biogenesis of lysosome-related organelles complex 1 subunit 2	Q9CWG9				X				Q6QNY1
BLOC1S3	Biogenesis of lysosome-related organelles complex 1 subunit 3	Q5U5M8							X	Q6QNY0
BLOC1S4	Biogenesis of lysosome-related organelles complex 1 subunit 4	Q8VED2							X	Q9NUP1
BLOC1S5	Biogenesis of lysosome-related organelles complex 1 subunit 5	Q8R015				X			X	Q8TDH9
BLOC1S6	Biogenesis of lysosome-related organelles complex 1 subunit 6	Q9R0C0				X			X	Q9UL45
BLTP2	UPF0378 protein KIAA0100	Q5SYL3		X						Q14667								Outcyte+	Outcyte+
BLTP3B	Bridge-like lipid transfer protein family member 3B	A2RSJ4							X	A0JNW5
BLVRA	Biliverdin reductase A	Q9CY64				X	X		X	P53004		X					X	SP-	Outcyte+
BLVRB	Flavin reductase	Q923D2				X	X		X	P30043					X		X	SP-	SP-
BMAL1	Basic helix-loop-helix ARNT-like protein 1	Q9WTL8							X	O00327
BMI1	Polycomb complex protein BMI-1	P25916				X				P35226
BMP1	Bone morphogenetic protein 1	P98063		X		X	X	X	X	P13497	X		X				X	SP+	SP+
BMP2K	BMP-2-inducible protein kinase	Q91Z96							X	Q9NSY1
BMP4	Bone morphogenetic protein 4	P21275				X			X	P12644
BMPER	BMP-binding endothelial regulator protein	Q8CJ69				X		X	X	Q8N8U9
BMS1	Ribosome biogenesis protein BMS1 homolog	Q6PGF5				X				Q14692
BNIP1	Vesicle transport protein SEC20	Q6QD59							X	Q12981
BNIP2	BCL2/adenovirus E1B 19 kDa protein-interacting protein 2	O54940							X	Q12982
BNIP3L	BCL2/adenovirus E1B 19 kDa protein-interacting protein 3-like	Q9Z2F7				X				O60238
BOC	Brother of CDO	Q6AZB0							X	Q9BWV1
BOD1L	Biorientation of chromosomes in cell division protein 1-like 1	E9Q6J5				X			X	Q8NFC6
BOLA1	BolA-like protein 1	Q9D8S9				X			X	Q9Y3E2
BOLA2	BolA-like protein 2	Q8BGS2				X			X	Q9H3K6							X	SP-	SP-
BOLA3	BolA-like protein 3	E9Q705				X				Q53S33
BOP1	Ribosome biogenesis protein BOP1	P97452				X			X	Q14137
BORCS5	BLOC-1-related complex subunit 5	Q9D920							X	Q969J3
BORCS6	BLOC-1-related complex subunit 6	Q9D6W8							X	Q96GS4
BORCS7	BLOC-1-related complex subunit 7	Q9CRC6							X	Q96B45
BORCS8	BLOC-1-related complex subunit 8	Q9D6Y4							X	Q96FH0
BPGM	Bisphosphoglycerate mutase	P15327				X			X	P07738							X	Outcyte+	Outcyte+
BPHL	Valacyclovir hydrolase	Q8R164				X			X	Q86WA6							X	SP-	SP-
BPIFA1	BPI fold-containing family A member 1	P97361								Q9NP55							X	SP+	SP+
BPIFA4P	Putative BPIFA4P protein	N/A								Q86YQ2									SP+
BPIFB1	BPI fold-containing family B member 1	Q61114								Q8TDL5							X	SP+	SP+
BPNT1	3'(2'),5'-bisphosphate nucleotidase 1	Q9Z0S1; A0A1B0GRV0				X	X	X	X	O95861				X			X	SP-	SP-
BPNT2	Hypothetical protein FLJ20421	Q80V26				X			X	Q9NX62							X	Outcyte+	Outcyte+
BRAP	Bombesin receptor-activated protein C6orf89	Q99MP8							X	Q6UWU4
BRAT1	BRCA1-associated ATM activator 1	Q8C3R1							X	Q6PJG6
BRCC3	Lys-63-specific deubiquitinase BRCC36	P46737				X			X	P46736							X	Outcyte+	Outcyte+
BRD2	Bromodomain-containing protein 2	Q7JJ13				X				P25440
BRD3	Bromodomain-containing protein 3	Q8K2F0							X	Q15059
BRD4	Bromodomain-containing protein 4	Q9ESU6				X				O60885
BRD8	Bromodomain-containing protein 8	Q8R3B7				X				Q9H0E9
BRK1	Protein BRICK1	Q91VR8				X		X	X	Q8WUW1							X	SP-	SP-
BROX	BRO1 domain-containing protein BROX	Q8K2Q7		X		X	X	X	X	Q5VW32			X				X		Outcyte+
BSDC1	BSD domain-containing protein 1	Q80Y55				X			X	Q9NW68
BSG	Basigin	P18572		X		X		X	X	P35613			X		X		X	SP+	SP+
BST1	ADP-ribosyl cyclase/cyclic ADP-ribose hydrolase 2	Q64277								Q10588							X	SP+	SP+
BST2	Bone marrow stromal antigen 2	Q8R2Q8								Q10589					X			Outcyte+	Outcyte+
BTBD1	BTB/POZ domain-containing protein 1	P58544							X	Q9H0C5
BTBD9	BTB/POZ domain-containing protein 9	Q8C726							X	Q96Q07
BTD	Biotinidase	Q8CIF4		X		X		X	X	P43251			X				X	SP+	SP-
BTF3	Butyrophilin subfamily 3 member A3	Q64152				X		X	X	O00478
BTF3L4	Transcription factor BTF3 homolog 4	Q9CQH7				X		X	X	Q96K17
BTK	Tyrosine-protein kinase BTK	P35991							X	Q06187
BTN2A1	Butyrophilin subfamily 2 member A1	N/A								Q7KYR7							X		SP+
BUB3	Mitotic checkpoint protein BUB3	Q9WVA3				X			X	O43684							X		SP-
BUD13	BUD13 homolog	Q8R149				X				Q9BRD0
BUD23	Probable 18S rRNA	Q9CY21				X			X	O43709
BUD31	Protein BUD31 homolog	Q6PGH1; E0CX20				X	X		X	P41223
BVES	Blood vessel epicardial substance	Q9ES83						X		Q8NE79
BYSL	Bystin	O54825				X			X	Q13895
BZW1	Basic leucine zipper and W2 domain-containing protein 1	Q9CQC6		X		X			X	Q7L1Q6							X	Outcyte+	Outcyte+
BZW2	eIF5-mimic protein 1	Q91VK1				X			X	Q9Y6E2							X	Outcyte+	Outcyte+
C11orf54	Ester hydrolase C11orf54	Q91V76				X	X	X	X	Q9H0W9							X		Outcyte+
C11orf68	UPF0696 protein C11orf68	Q8VD62				X			X	Q9H3H3							X		SP-
C12orf57	Protein C10	O35127								Q99622							X		SP-
C1orf50	Uncharacterized protein C1orf50	N/A								Q9BV19							X		SP-
C1QBP	Complement component 1 Q subcomponent-binding protein, mitochondrial	O35658; Q8R5L1				X		X	X	Q07021							X	SP-	SP-
C1QC	Complement C1q subcomponent subunit C	Q02105							X	P02747
C1QTNF1	Complement C1q tumor necrosis factor-related protein 1	Q9QXP7		X		X		X	X	Q9BXJ1							X	SP+	SP+
C1QTNF3/ CTRP3	Complement C1q tumor necrosis factor-related protein 3	Q9ES30; D3YZ61		X		X	X	X	X	Q9BXJ4							X	SP+	SP+
C1QTNF5	Complement C1q tumor necrosis factor-related protein 5	Q8K479		X				X	X	Q9BXJ0			X				X	SP+	SP+
C1QTNF6	Complement C1q tumor necrosis factor-related protein 6	Q6IR41				X			X	Q9BXI9
C1R	Complement C1r subcomponent	Q8CFG9		X					X	P00736			X	X			X	SP+	SP+
C1QA	Complement C1q subcomponent subunit A	Q8CG16				X		X	X	P02745
C1RL	Complement component 1, r subcomponent-like precursor	Q3UZ09				X			X	Q9NZP8							X	SP+	SP+
C1S	Complement C1s-1 subcomponent	Q8CG14; Q8CFG8				X		X	X	P09871							X	SP+	SP+
C2	Complement component 2 precursor	P21180								P06681							X	SP+	SP+
C2CD5	C2 domain-containing protein 5	Q7TPS5							X	Q86YS7
C2orf69	Mitochondrial protein C2orf69	N/A								Q8N8R5							X		SP+
C3	Complement component 3 precursor	P01027				X		X	X	P01024			X	X			X	SP+	SP+
C4A	Complement C4-A	B9EIU2								P0C0L4			X	X					SP+
C4B	Complement component 4B proprotein	P01029							X	P0C0L5	X						X	SP+	SP+
C5AR1	C5a anaphylatoxin chemotactic receptor 1	P30993								P21730					X			Outcyte+	SP-
C6.1AL	Lys-63-specific deubiquitinase BRCC36-like	Q7M757							X	P46736							X
C7	Complement component 7 precursor	Q4KMM3				X			X	P10643								Outcyte+	SP+
C9ORF72	Guanine nucleotide exchange factor C9orf72	Q6DFW0							X	Q96LT7
CA1	Carbonic anhydrase 1	P13634							X	P00915
CA12	Carbonic anhydrase 12	Q8CI85								O43570							X	SP+	SP+
CA13	Carbonic anhydrase 13	Q9D6N1			X	X	X	X	X	Q8N1Q1							X	Outcyte+	Outcyte+
CA2	Carbonic anhydrase 2	P00920				X			X	P00918							X	Outcyte+	Outcyte+
CA3	Carbonic anhydrase 3	P16015				X	X	X	X	P07451							X	Outcyte+	Outcyte+
CA5B	Putative inactive carbonic anhydrase 5B-like protein	Q9QZA0							X	Q8WTZ4
CA6	Carbonic anhydrase 6	P18761								P23280							X	SP+	SP+
CAAP1	Caspase activity and apoptosis inhibitor 1	Q8VDY9				X				Q9H8G2
CAB39	Calcium-binding protein 39	Q06138				X			X	Q9Y376			X				X	Outcyte+	Outcyte+
CAB39L	Calcium-binding protein 39-like	Q9DB16				X			X	Q9H9S4							X	Outcyte+	Outcyte+
CACHD1	VWFA and cache domain-containing protein 1	Q6PDJ1				X			X	Q5VU97							X	Outcyte+	SP+
CACNA1S	Voltage-dependent L-type calcium channel subunit alpha-1S	Q02789							X	Q13698
CACNA2D1	Voltage-dependent calcium channel subunit alpha-2/delta-1	O08532		X		X		X	X	P54289							X	SP+	SP+
CACNB1	Voltage-dependent L-type calcium channel subunit beta-1	Q8R3Z5				X			X	Q02641
CACNB3	Voltage-dependent L-type calcium channel subunit beta-3	P54285; D3Z3Z3				X			X	P54284
CACNG1	Voltage-dependent calcium channel gamma-1 subunit	O70578						X	X	Q06432
CACTIN	Splicing factor Cactin	Q9CS00				X			X	Q8WUQ7
CACUL1	CDK2-associated and cullin domain-containing protein 1	Q8R0X2							X	Q86Y37
CACYBP	Calcyclin-binding protein	Q9CXW3		X		X	X	X	X	Q9HB71							X	SP-	SP-
CAD	DNA fragmentation factor subunit beta	B2RQC6				X			X	P27708							X
CADM1	Cell adhesion molecule 1	Q8R5M8						X	X	Q9BY67
CADM3	Cell adhesion molecule 3	Q99N28								Q8N126							X	SP+	SP+
CADM4	Cell adhesion molecule 4	Q8R464		X				X	X	Q8NFZ8							X	SP+	SP+
CALCOCO1	Calcium-binding and coiled-coil domain-containing protein 1	Q8CGU1				X			X	Q9P1Z2
CALD1	Caldesmon	D3Z6I7; E9QA15; E9Q0M9;Q8VCQ8				X				Q05682			X	X			X
CALM1	Calmodulin-1	P0DP26				X		X		P62158; P0DP23; H0Y7A7			X	X	X		X	SP-
CALM2	Calmodulin	P0DP27				X		X	X	F8WBR5				X				SP-
CALM3	Calmodulin-3	P0DP28				X		X		P0DP25
CALML3	Calmodulin-like protein 3	Q9D6P8								P27482							X	SP-
CALML5	Calmodulin-like protein 5	N/A								Q9NZT1		X					X		Outcyte+
CALR	Calreticulin	P14211	X	X		X		X	X	P27797			X	X	X		X	SP+	SP+
CALU	Calumenin	O35887; Q6XLQ8		X		X	X	X	X	O43852		X	X	X			X	SP+	SP+
CAMK1	Calcium/calmodulin-dependent protein kinase type 1	Q91YS8		X		X			X	Q14012
CAMK2A	Calcium/calmodulin-dependent protein kinase type II subunit alpha	P11798							X	Q9UQM7
CAMK2B	Calcium/calmodulin-dependent protein kinase type II subunit beta	P28652							X	Q13554
CAMK2D	Calcium/calmodulin-dependent protein kinase type II subunit delta	P28652; Q6PHZ2				X			X	Q13557							X
CAMK2G	Calcium/calmodulin-dependent protein kinase type II subunit gamma	Q923T9				X		X	X	Q13555							X		SP-
CAMP	Cathelicidin antimicrobial peptide	P51437								J3KNB4					X			SP+
CAMSAP1	Calmodulin-regulated spectrin-associated protein 1	A2AHC3				X			X	Q5T5Y3
CAMSAP2	Calmodulin-regulated spectrin-associated protein 2	Q8C1B1				X			X	Q08AD1
CAMSAP3	Calmodulin-regulated spectrin-associated protein 3	Q80VC9				X				Q9P1Y5
CAND1	Cullin-associated NEDD8-dissociated protein 1	Q6ZQ38				X	X	X	X	Q86VP6			X				X
CAND2	Cullin-associated NEDD8-dissociated protein 2	Q6ZQ73				X			X	O75155
CANT1	Soluble calcium-activated nucleotidase 1	Q8VCF1		X		X		X	X	Q8WVQ1			X				X	SP-	SP-
CANX	Calnexin precursor	P35564				X		X	X	P27824			X		X		X	SP+	SP+
CAP1	Adenylyl cyclase-associated protein 1	P40124				X	X	X	X	Q5T0R7; Q01518				X	X		X	Outcyte+
CAP2	Adenylyl cyclase-associated protein 2	Q8VCA5; Q9CYT6		X			X		X	P40123			X	X			X	SP-	Outcyte+
CAPG	Macrophage-capping protein	P24452; Q99LB4		X		X	X	X	X	P40121			X	X			X		Outcyte+
CAPN1	Calpain-1 catalytic subunit	O35350				X		X	X	P07384			X		X		X
CAPN2	Calpain-2 catalytic subunit precursor	O08529				X		X	X	P17655			X				X
CAPN3	Calpain-3	Q64691							X	P20807
CAPN5	Calpain-5	O08688								O15484							X		SP-
CAPN7	Calpain-7	Q9R1S8							X	Q9Y6W3
CAPNS1	Calpain small subunit 1	O88456				X		X	X	P04632			X				X	SP-	SP-
CAPNS2	Calpain small subunit 2	Q9D7J7								Q96L46							X	SP-	SP-
CAPRIN1	Caprin-1	Q60865				X		X	X	Q14444			X				X
CAPZA1	F-actin-capping protein subunit alpha-1	P47753				X	X	X	X	P52907		X	X	X	X		X	Outcyte+	Outcyte+
CAPZA2	F-actin-capping protein subunit alpha-2	P47754			X	X	X	X	X	P47755					X		X	Outcyte+	Outcyte+
CAPZB	F-actin-capping protein subunit beta	P47757				X	X	X	X	P47756			X	X	X		X	Outcyte+	Outcyte+
CARD10	Caspase recruitment domain-containing protein 10	P58660								Q9BWT7			X
CARHSP1	Calcium-regulated heat stable protein 1	Q9CR86				X			X	Q9Y2V2							X	SP-	SP-
CARM1	Histone-arginine methyltransferase CARM1	Q9WVG6		X		X			X	Q86X55							X	SP-	SP-
CARNMT1	Carnosine N-methyltransferase	Q80UY1				X			X	Q8N4J0
CARNS1	Carnosine synthase 1	Q6ZPS2							X	A5YM72							X
CARS1	Cysteinyl-tRNA synthetase, cytoplasmic	Q9ER72				X	X	X	X	P49589			X				X
CARS2	Hypothetical protein FLJ12118	Q8BYM8							X	Q9HA77								SP-
CASC3	Protein CASC3	Q8K3W3				X				O15234
CASK	Peripheral plasma membrane protein CASK	O70589				X		X	X	O14936							X
CASKIN2	Caskin-2	Q8VHK1				X			X	Q8WXE0
CASP12	Inactive caspase-12	O08736							X	Q6UXS9
CASP14	Caspase-14	O89094								P31944							X	Outcyte+
CASP3	Caspase-3	P70677			X	X	X	X	X	P42574							X	Outcyte+	Outcyte+
CASP4	Caspase-4	P70343								P49662							X
CASP6	Caspase-6	O08738				X			X	P55212							X	Outcyte+	Outcyte+
CASP7	Caspase-7	P97864							X	P55210							X	Outcyte+	Outcyte+
CASP8	Caspase-8	O89110				X			X	Q14790
CASP9	Caspase-9	Q8C3Q9							X	P55211
CASQ1	Calsequestrin-1	O09165				X		X	X	P31415							X	SP+	SP+
CASQ2	Calsequestrin-2	O09161; F6QYE1		X		X	X	X	X	O14958							X	SP+	SP+
CAST	Calpastatin	P51125				X		X	X	P20810			X				X
CASTOR2	Cytosolic arginine sensor for mTORC1 subunit 2	Q8CAB8				X			X	A6NHX0							X	SP-	SP-
CAT	Catalase	P24270				X			X	P04040		X		X	X		X
CAV1	Caveolin-1	P49817				X				Q03135							X	Outcyte+	Outcyte+
CAVIN1	Polymerase I and transcript release factor	O54724				X		X	X	Q6NZI2			X	X		X	X	SP-	SP-
CAVIN2	Caveolae-associated protein 2	Q63918				X			X	O95810					X		X	SP-
CAVIN3	Caveolae-associated protein 3	Q91VJ2				X				Q969G5
CAVIN4	Muscle-related coiled-coil protein	A2AMM0				X		X	X	Q5BKX8							X	SP-	SP-
CBFB	Core-binding factor subunit beta	Q08024				X			X	Q13951
CBL	E3 ubiquitin-protein ligase CBL	P22682				X			X	P22681
CBLB	E3 ubiquitin-protein ligase CBL-B	Q3TTA7							X	Q13191
CBLL1	E3 ubiquitin-protein ligase Hakai	Q9JIY2							X	Q75N03
CBR1	Carbonyl reductase [NADPH] 1	P48758				X	X		X	P16152			X	X			X	Outcyte+	SP-
CBR2	Carbonyl reductase [NADPH] 2	P08074				X			X	N/A
CBR3	Carbonyl reductase [NADPH] 3	Q8K354				X	X		X	O75828							X		SP-
CBR4	3-oxoacyl-[acyl-carrier-protein] reductase	Q91VT4							X	Q8N4T8
CBS	Cystathionine beta-synthase	Q91WT9								P35520							X		SP-
CBX1	Chromobox protein homolog 1	P83917				X			X	P83916			X				X	SP-	SP-
CBX3	Chromobox protein homolog 3	P23198; Q9DCC5				X	X	X	X	Q13185							X	SP-	SP-
CBX5	Chromobox protein homolog 5	Q61686				X			X	P45973
CC2D1A	Coiled-coil and C2 domain-containing protein 1A	Q8K1A6				X			X	Q6P1N0
CC2D1B	Coiled-coil and C2 domain-containing protein 1B	Q8BRN9				X			X	Q5T0F9
CCAR1	Cell division cycle and apoptosis regulator protein 1	Q8CH18				X			X	Q8IX12
CCAR2	Cell cycle and apoptosis regulator protein 2	Q8VDP4				X			X	Q8N163							X
CCBE1	Collagen and calcium-binding EGF domain-containing protein 1	Q3MI99				X		X	X	Q6UXH8							X	Outcyte+	SP+
CCDC102A	Coiled-coil domain-containing protein 102A	Q3TMW1				X			X	Q96A19
CCDC115	Coiled-coil domain-containing protein 115	Q8VE99				X			X	Q96NT0
CCDC12	Coiled-coil domain-containing protein 12	Q8R344				X			X	Q8WUD4
CCDC124	Coiled-coil domain-containing protein 124	Q9D8X2				X			X	Q96CT7			X				X
CCDC126	Coiled-coil domain-containing protein 126 precursor	Q8BIS8				X				Q96EE4			X					Outcyte+	SP-
CCDC13	Coiled-coil domain-containing protein 13	D3YV10							X	Q8IYE1
CCDC134	Hypothetical protein FLJ22349	Q8C7V8				X			X	Q9H6E4								SP+	SP+
CCDC141	Coiled-coil domain-containing protein 141	A2AK24; E9Q8Q6				X				Q6ZP82							X		Outcyte+
CCDC186	Coiled-coil domain-containing protein 186	Q8C9S4				X			X	Q7Z3E2
CCDC22	Coiled-coil domain-containing protein 22	Q9JIG7				X			X	O60826							X
CCDC25	Coiled-coil domain-containing protein 25	Q78PG9				X			X	Q86WR0							X	SP-	SP-
CCDC43	Coiled-coil domain-containing protein 43	Q9CR29				X			X	Q96MW1
CCDC50	Coiled-coil domain-containing protein 50	Q810U5				X			X	Q8IVM0							X	SP-	SP-
CCDC57	Coiled-coil domain-containing protein 57	Q6PHN1			X					Q2TAC2
CCDC6	Coiled-coil domain-containing protein 6	D3YZP9				X			X	Q16204
CCDC80	Coiled-coil domain-containing protein 80	Q8R2G6		X		X	X	X	X	Q76M96			X	X		X	X	SP+	SP+
CCDC86	Coiled-coil domain-containing protein 86	Q9JJ89				X				Q9H6F5
CCDC88A	Girdin	Q5SNZ0				X			X	Q3V6T2
CCDC88C	Protein Daple	Q6VGS5							X	Q9P219
CCDC9	Coiled-coil domain-containing protein 9	Q8VC31				X			X	Q9Y3X0
CCDC91	Coiled-coil domain-containing protein 91	Q9D8L5				X			X	Q7Z6B0
CCDC93	Coiled-coil domain-containing protein 93	Q7TQK5				X			X	Q567U6							X
CCDC97	Coiled-coil domain-containing protein 97	Q9DBT3							X	Q96F63
CCDC9B	Coiled-coil domain-containing protein 9B	A3KGF9							X	Q6ZUT6
CCL11	Eotaxin	P48298								P51671			X					SP+	SP+
CCL13	C-C motif chemokine 13	O55038								Q99616	X								SP+
CCL15	C-C motif chemokine 15	Q9WVL7								Q16663									SP+
CCL18	C-C motif chemokine 18	N/A								P55774									SP+
CCL2	C-C motif chemokine 2	P10148		X		X		X	X	P13500			X	X			X	SP+	SP+
CCL21	C-C motif chemokine 21	P86793								O00585									SP+
CCL23	C-C motif chemokine 23	N/A								P55773									SP+
CCL3	C-C motif chemokine 3 precursor	P10855								P10147			X					SP+	SP+
CCL5	C-C motif chemokine 5 precursor	P30882							X	P13501			X					SP+	SP+
CCL7	C-C motif chemokine 7	Q03366		X		X		X	X	P80098								SP+	SP+
CCL8	C-C motif chemokine 8	Q9Z121		X		X		X	X	P80075								SP+	SP+
CCL9	C-C motif chemokine 9	P51670				X				N/A
CCM2	Cerebral cavernous malformations 2 protein	Q8K2Y9				X			X	Q9BSQ5
CCN1	Protein CYR61	P18406				X		X	X	O00622							X	SP+	SP+
CCN2	Connective tissue growth factor	P29268		X		X	X	X	X	P29279			X	X		X	X	SP+	SP+
CCN3	Protein NOV homolog	Q64299		X		X	X	X	X	P48745								SP+	SP+
CCN4	WNT1-inducible-signaling pathway protein 1	O54775		X		X		X	X	O95388								SP+	SP+
CCN5	CCN family member 5	Q9Z0G4							X	O76076							X	SP+	SP+
CCNB2	G2/mitotic-specific cyclin-B2	P30276							X	O95067
CCNC	Cyclin-C	Q62447							X	P24863
CCND3	G1/S-specific cyclin-D3	P30282				X			X	P30281
CCNDBP1	Cyclin-D1-binding protein 1	Q3TVC7							X	O95273
CCNH	Cyclin-H	Q61458				X			X	P51946
CCNK	Cyclin-K	O88874				X			X	O75909
CCNL1	DNA replication licensing factor MCM2	Q52KE7							X	P49736
CCNT1	Cyclin-T1	Q9QWV9				X			X	O60563
CCNT2	Cyclin-T2	Q7TQK0							X	O60583
CCNY	Cyclin-Y	Q8BGU5							X	Q8ND76
CCS	Copper chaperone for superoxide dismutase	Q9WU84							X	O14618							X		SP-
CCT2	T-complex protein 1 subunit beta	P80314				X		X	X	P78371			X	X			X
CCT3	T-complex protein 1 subunit gamma	P80318				X		X	X	P49368			X		X		X
CCT4	T-complex protein 1 subunit delta	P80315				X		X	X	P50991							X
CCT5	T-complex protein 1 subunit epsilon	P80316				X		X	X	P48643			X	X			X
CCT6A	T-complex protein 1 subunit zeta	P80317				X	X	X	X	P40227			X	X			X
CCT6B	T-complex protein 1 subunit zeta-2	Q61390				X			X	Q92526							X
CCT7	T-complex protein 1 subunit eta	P80313				X	X	X	X	Q99832			X				X
CCT8	T-complex protein 1 subunit theta	P42932				X	X	X	X	P50990			X	X			X
CCZ1	Vacuolar fusion protein CCZ1 homolog	Q8C1Y8				X			X	P86791
CD109	CD109 antigen	Q8R422		X		X		X	X	Q6YHK3			X		X		X	SP+	SP+
CD14	Monocyte differentiation antigen CD14	P10810		X		X		X	X	P08571							X	SP+	SP+
CD151	CD151 antigen	O35566				X		X	X	P48509							X	SP-	SP-
CD200	OX-2 membrane glycoprotein	O54901; E9PZI9		X		X		X	X	P41217								SP+	SP+
CD247	T-cell surface glycoprotein CD3 zeta chain	P24161								P20963					X			Outcyte+	Outcyte+
CD248	Endosialin	Q91V98		X		X		X	X	Q9HCU0				X			X	SP+	SP+
CD276	CD276 antigen	Q8VE98				X			X	Q5ZPR3							X	SP+	SP+
CD2AP	CD2-associated protein	Q9JLQ0				X			X	Q9Y5K6
CD2BP2	CD2 antigen cytoplasmic tail-binding protein 2	Q9CWK3				X			X	O95400
CD34	Hematopoietic progenitor cell antigen CD34	Q64314				X		X		P28906					X			SP+	SP+
CD36	Platelet glycoprotein 4	Q08857								P16671							X	SP-	SP-
CD38	ADP-ribosyl cyclase/cyclic ADP-ribose hydrolase 1	P56528								P28907					X			SP-	SP-
CD40	Tumor necrosis factor receptor superfamily member 5 precursor	P27512								P25942			X					SP+	SP+
CD44	CD44 antigen	P15379		X		X		X	X	P16070; H0YD13			X	X	X		X	SP+	SP+
CD47	Leukocyte surface antigen CD47	Q61735				X		X	X	Q08722					X		X	SP+	SP+
CD55	Complement decay-accelerating factor	Q61475							X	P08174							X	SP+	SP+
CD59	CD59 glycoprotein	O55186								P13987							X	SP+	SP+
CD63	CD63 antigen	P41731		X		X		X	X	P08962							X	SP-	Outcyte+
CD68	Macrosialin	P31996								P34810							X	SP+	SP+
CD80	T-lymphocyte activation antigen CD80	Q00609		X				X	X	P33681								SP+	SP+
CD81	CD81 antigen	P35762		X	X	X		X	X	P60033; E9PJK1					X	X	X	SP-	Outcyte+
CD82	CD82 antigen	P40237		X		X		X	X	P27701							X	SP-	SP-
CD84	SLAM family member 5	Q18PI6								Q9UIB8					X			SP+	SP+
CD9	CD9 antigen	P40240		X		X		X	X	P21926							X	Outcyte+	Outcyte+
CD99	CD99 antigen precursor	Q8VCN6				X				P14209			X		X			SP+	SP+
CD99L2	CD99 antigen-like 2	Q8BIF0				X		X	X	Q8TCZ2								SP+	SP+
CDA	Cytidine deaminase	P56389		X						P32320							X	SP-	SP-
CDADC1	Cytidine and dCMP deaminase domain-containing protein 1	Q8BMD5				X			X	Q9BWV3
CDAN1	Codanin-1	Q8CC12				X			X	Q8IWY9
CDC123	Cell division cycle protein 123 homolog	Q8CII2							X	O75794
CDC16	Cell division cycle protein 16 homolog	Q8R349				X			X	Q13042
CDC23	Cell division cycle protein 23 homolog	Q8BGZ4				X			X	Q9UJX2
CDC26	Anaphase-promoting complex subunit CDC26	Q99JP4				X				Q8NHZ8
CDC27	Cell division cycle protein 27 homolog	A2A6Q5				X			X	P30260
CDC34	Ubiquitin-conjugating enzyme E2 R1	Q8CFI2							X	P49427							X
CDC37	Hsp90 co-chaPXne Cdc37	Q61081				X	X	X	X	Q16543			X				X
CDC37L1	Hsp90 co-chaperone Cdc37-like 1	Q9CZP7				X			X	Q7L3B6
CDC40	Pre-mRNA-processing factor 17	Q9DC48		X		X			X	O60508								Outcyte+	Outcyte+
CDC42	Cell division control protein 42 homolog	P60766			X	X		X	X	P60953					X		X	SP-	SP-
CDC42BPA	Serine/threonine-protein kinase MRCK alpha	Q3UU96				X			X	Q5VT25
CDC42BPB	Serine/threonine-protein kinase MRCK beta	Q7TT50				X		X	X	Q9Y5S2
CDC42BPG	Serine/threonine-protein kinase MRCK gamma	Q80UW5							X	Q6DT37
CDC42EP1	Cdc42 effector protein 1	Q91W92				X				Q00587
CDC5L	Cell division cycle 5-like protein	Q6A068				X			X	Q99459							X
CDC73	Parafibromin	Q8JZM7				X			X	Q6P1J9
CDCP1	CUB domain-containing protein 1	Q5U462								Q9H5V8							X	SP+	SP+
CDEBP	CDE1-binding protein CDEBP	Q61482				X				N/A
CDH1	Cadherin-1	P09803							X	P12830
CDH10	Cadherin-10	P70408				X				Q9Y6N8
CDH11	Cadherin-11	P55288		X		X		X	X	P55287			X				X	SP+	SP+
CDH13	Cadherin-13	Q9WTR5		X		X		X	X	P55290			X				X	SP+	SP+
CDH15	Cadherin-15	P33146		X		X	X	X	X	P55291		X	X	X			X	SP+	SP+
CDH2	Cadherin-2	P15116		X		X	X	X	X	P19022			X				X	SP+	SP+
CDH23	Cadherin-23	Q99PF4				X				Q9H251
CDH24	Cadherin-24	Q6PFX6								Q86UP0							X	SP+	Outcyte+
CDH4	Cadherin-4	P39038								P55283							X	SP+	SP+
CDH5	Cadherin-5	P55284				X				P33151
CDH6	Cadherin-6	P97326								P55285							X	SP+	SP+
CDIPT	CDP-diacylglycerol--inositol 3-phosphatidyltransferase	Q8VDP6							X	O14735
CDK1	Cyclin-dependent kinase 1	P11440				X	X		X	P06493
CDK11B	Cyclin-dependent kinase 11B	P24788				X			X	P21127
CDK12	Cyclin-dependent kinase 12	Q14AX6				X				Q9NYV4
CDK13	Cyclin-dependent kinase 13	Q69ZA1				X			X	Q14004
CDK14	Cyclin-dependent kinase 14	O35495				X				O94921
CDK16	Cyclin-dependent kinase 16	Q04735							X	Q00536
CDK17	Cyclin-dependent kinase 17	Q8K0D0							X	Q00537
CDK18	Cyclin-dependent kinase 18	Q04899							X	Q07002
CDK19	Cyclin-dependent kinase 19	Q8BWD8							X	Q9BWU1
CDK2	Cyclin-dependent kinase 2	P97377				X			X	G3V5T9					X			Outcyte+
CDK2AP1	Cyclin-dependent kinase 2-associated protein 1	O35207; F2Z4B3				X			X	O14519
CDK4	Cyclin-dependent kinase 4	P30285				X			X	P11802							X
CDK5	Cyclin-dependent kinase 5	P49615				X			X	Q00535
CDK5RAP2	CDK5 regulatory subunit-associated protein 2	Q8K389						X	X	Q96SN8
CDK5RAP3	CDK5 regulatory subunit-associated protein 3	Q99LM2				X			X	Q96JB5							X
CDK6	Cell division protein kinase 6	Q64261				X			X	Q00534			X				X	Outcyte+	Outcyte+
CDK7	Cyclin-dependent kinase 7	Q03147				X			X	P50613
CDK9	Cyclin-dependent kinase 9	Q99J95							X	P50750
CDKAL1	Threonylcarbamoyladenosine tRNA methylthiotransferase	Q91WE6							X	Q5VV42
CDKN1A	Cyclin-dependent kinase inhibitor 1	P39689							X	P38936
CDKN1B	Cyclin-dependent kinase inhibitor 1B	P46414				X			X	P46527
CDKN2A	Cyclin-dependent kinase inhibitor 2A	P51480								P42771							X	SP-	SP-
CDKN2AIP	CDKN2A-interacting protein	Q8BI72				X			X	Q9NXV6
CDKN2C	Cyclin-dependent kinase 4 inhibitor C	Q60772				X			X	P42773							X	Outcyte+	Outcyte+
CDNF	Cerebral dopamine neurotrophic factor	Q8CC36							X	Q49AH0
CDON	Cell adhesion molecule-related/down-regulated by oncogenes	Q32MD9		X		X	X	X	X	Q4KMG0							X	SP+	SP+
CDR2L	Cerebellar degeneration-related protein 2-like	A2A6T1				X				Q86X02
CDSN	Corneodesmosin	Q7TPC1				X				Q15517							X	SP+	SP+
CDV3	Protein CDV3 homolog	Q4VAA2; A0A087WNP6				X	X	X	X	Q9UKY7			X	X		X	X
CEACAM6	Non-specific cross reacting antigen	N/A								P40199									SP+
CELF1	CUGBP Elav-like family member 1	P28659				X			X	Q92879
CELF2	CUGBP Elav-like family member 2	Q9Z0H4				X			X	O95319							X
CELSR3	Cadherin EGF LAG seven-pass G-type receptor 3	Q91ZI0							X	Q9NYQ7
CEMIP	KIAA1199 protein	Q8BI06						X	X	Q8WUJ3			X				X	SP+	SP+
CEMIP2	Inactive cell surface hyaluronidase CEMIP2	Q5FWI3				X		X	X	Q9UHN6							X
CENPV	Centromere protein V	Q9CXS4							X	Q7Z7K6
CEP104	Centrosomal protein of 104 kDa	Q80V31							X	O60308
CEP131	Centrosomal protein of 131 kDa	Q62036							X	Q9UPN4
CEP170	Centrosomal protein of 170 kDa	Q6A065				X			X	Q5SW79							X
CEP170B	Centrosomal protein of 170 kDa protein B	Q80U49							X	Q9Y4F5
CEP43	Centrosomal protein 43	Q66JX5							X	O95684
CEP76	Centrosomal protein of 76 kDa	Q0VEJ0							X	Q8TAP6
CEP85	Centrosomal protein of 85 kDa	Q8BMK0							X	Q6P2H3
CEP97	Centrosomal protein of 97 kDa	Q9CZ62							X	Q8IW35
CERT1	Collagen type IV alpha-3-binding protein	Q9EQG9		X		X			X	Q9Y5P4
CES1	Liver carboxylesterase 1	Q8VCC2								P23141				X			X	SP+	SP+
CES1F	Carboxylesterase 1F	Q91WU0							X	N/A
CES1P1	Putative inactive carboxylesterase 4	N/A								Q9UKY3							X		SP+
CES2	Cocaine esterase	Q91WG0				X				O00748							X	SP+	SP+
CES2C	Acylcarnitine hydrolase	Q91WG0				X				N/A								SP+
CES2G	Carboxylic ester hydrolase	E9PV38				X				O75612
CES3A	Carboxylesterase 3A	Q63880							X	N/A
CES3B	Carboxylesterase 3B	Q8VCU1							X	N/A
CETN2	Centrin-2	Q9R1K9				X			X	P41208			X					SP-	SP-
CFAP20	Cilia- and flagella-associated protein 20	Q8BTU1				X			X	Q9Y6A4
CFAP298	Cilia- and flagella-associated protein 298	Q8BL95							X	P57076
CFAP36	Cilia- and flagella-associated protein 36	Q8C6E0				X			X	Q96G28
CFAP410	Cilia- and flagella-associated protein 410	Q8C6G1							X	O43822
CFAP418	Cilia- and flagella-associated protein 418	Q3UJP5				X			X	Q96NL8
CFB	Complement factor B preproprotein	P04186				X		X	X	P00751			X	X			X	SP+	SP+
CFD	Complement factor D	P03953								P00746				X			X	SP+	SP+
CFDP1	Craniofacial development protein 1	O88271		X		X			X	Q9UEE9								Outcyte+	Outcyte+
CFH	Complement factor H	P06909; D6RGQ0		X		X	X	X	X	P08603			X	X			X	SP+	SP+
CFHR5	Complement factor H-related 5	N/A								Q9BXR6	X								SP+
CFL1	Cofilin-1	P18760	X		X	X	X	X	X	P23528			X	X	X		X	SP-	SP-
CFL2	Cofilin-2	P45591			X	X	X	X	X	Q9Y281			X	X			X	SP-	SP-
CGB3	Choriogonadotropin subunit beta	N/A								P01233
CGGBP1	CGG triplet repeat-binding protein 1	Q8BHG9				X				Q9UFW8
CGNL1	Cingulin-like protein 1	Q6AW69				X			X	Q0VF96
CGREF1	Cell growth regulator with EF hand domain protein 1	Q8R1U2				X		X	X	Q99674							X	SP+	SP+
CHAC2	Glutathione-specific gamma-glutamylcyclotransferase 2	Q9CQG1				X			X	Q8WUX2							X	Outcyte+	Outcyte+
CHAMP1	Chromosome alignment-maintaining phosphoprotein 1	Q8K327				X			X	Q96JM3
CHCHD2	Coiled-coil-helix-coiled-coil-helix domain containing 2	Q9D1L0				X			X	Q9Y6H1									Outcyte+
CHCHD3	MICOS complex subunit MIC19	Q9CRB9				X				Q9NX63
CHCHD4	Mitochondrial intermembrane space import and assembly protein 40	Q8VEA4				X		X	X	Q8N4Q1
CHCHD5	Coiled-coil-helix-coiled-coil-helix domain-containing protein 5	Q9CQP3							X	Q9BSY4
CHD4	Chromodomain-helicase-DNA-binding protein 4	Q6PDQ2				X			X	Q14839
CHD5	Guided entry of tail-anchored proteins factor 1	A2A8L1							X	O00258
CHD8	Chromodomain-helicase-DNA-binding protein 8	Q09XV5								Q9HCK8							X
CHERP	Calcium homeostasis endoplasmic reticulum protein	Q8CGZ0				X			X	Q8IWX8
CHI3L1	Chitinase-3-like protein 1	Q61362								P36222			X	X			X	SP+	SP+
CHI3L2	Chitinase-3-like protein 2	N/A								Q15782							X		SP+
CHID1	Hypothetical protein MGC3234	Q922Q9				X			X	Q9BWS9			X				X	SP+	SP+
CHKA	Choline kinase alpha	O54804							X	P35790
CHKB	Choline/ethanolamine kinase	O55229				X			X	Q9Y259
CHM	Rab proteins geranylgeranyltransferase component A 1	Q9QXG2				X			X	P24386
CHMP1A	Charged multivesicular body protein 1a	Q921W0		X		X			X	Q9HD42								Outcyte+	Outcyte+
CHMP1B	Charged multivesicular body protein 1b	Q99LU0						X	X	Q7LBR1							X	Outcyte+	Outcyte+
CHMP1B1	Charged multivesicular body protein 1B1	Q99LU0						X	X	Q7LBR1							X	Outcyte+	Outcyte+
CHMP1B2	Charged multivesicular body protein 1B2	Q9CQD4						X		N/A
CHMP2A	Charged multivesicular body protein 2a	Q9DB34				X		X	X	O43633
CHMP2B	Charged multivesicular body protein 2b	Q8BJF9				X				Q9UQN3
CHMP3	Charged multivesicular body protein 3	Q9CQ10				X			X	Q9Y3E7
CHMP4B	Charged multivesicular body protein 4b	Q9D8B3				X		X	X	Q9H444							X	Outcyte+	Outcyte+
CHMP5	Charged multivesicular body protein 5	Q9D7S9				X		X	X	Q9NZZ3
CHMP6	Charged multivesicular body protein 6	P0C0A3				X		X	X	Q96FZ7
CHMP7	Charged multivesicular body protein 7	Q8R1T1							X	Q8WUX9
CHN1	N-chimaerin	Q91V57							X	P15882							X
CHN2	Beta-chimaerin	Q80XD1							X	P52757
CHORDC1	Cysteine and histidine-rich domain-containing protein 1	Q9D1P4				X			X	Q9UHD1							X	Outcyte+	Outcyte+
CHP1	Calcineurin B homologous protein 1	P61022				X			X	Q99653
CHPF	Chondroitin sulfate synthase 2	Q6IQX7								Q8IZ52							X	Outcyte+	Outcyte+
CHRAC1	Chromatin accessibility complex protein 1	Q9JKP8							X	Q9NRG0
CHRD	Chordin	Q9Z0E2; A2CG33		X		X	X	X	X	Q9H2X0							X	SP+	SP+
CHRDL1	Chordin-like 1	Q920C1							X	Q9BU40								SP+	SP+
CHRNA1	Acetylcholine receptor subunit alpha	P04756						X	X	P02708
CHRNB1	Acetylcholine receptor subunit beta	P09690						X	X	P11230
CHRND	Acetylcholine receptor subunit delta	P02716						X	X	Q07001
CHRNG	Acetylcholine receptor subunit gamma	P04760						X	X	P07510
CHST1	Carbohydrate sulfotransferase 1	Q9EQC0				X				O43916
CHST11	Carbohydrate sulfotransferase 11	Q9JME2				X		X	X	Q9NPF2
CHST12	Carbohydrate sulfotransferase 12	Q99LL3				X			X	Q9NRB3
CHST14	Carbohydrate sulfotransferase 14	Q80V53		X		X		X	X	Q8NCH0			X					Outcyte+	Outcyte+
CHST15	Carbohydrate sulfotransferase 15	Q91XQ5				X		X	X	Q7LFX5
CHST3	Carbohydrate sulfotransferase 3	O88199								Q7LGC8							X	SP-	SP-
CHST7	Carbohydrate sulfotransferase 7	Q9EP78				X				Q9NS84
CHTOP	Chromatin target of PRMT1 protein	Q9CY57							X	Q9Y3Y2
CHUK	Inhibitor of nuclear factor kappa-B kinase subunit alpha	Q60680							X	O15111
CIAO1	Probable cytosolic iron-sulfur protein assembly protein CIAO1	Q99KN2				X		X	X	O76071							X	SP-	SP-
CIAO2A	Cytosolic iron-sulfur assembly component 2A	Q9DCL2							X	Q9H5X1							X	SP-	SP-
CIAO2B	Cytosolic iron-sulfur assembly component 2B	Q9D187				X			X	Q9Y3D0
CIAO3	Cytosolic iron-sulfur assembly component 3	Q7TMW6							X	Q9H6Q4
CIAPIN1	Anamorsin	Q8WTY4			X	X	X		X	Q6FI81			X				X		SP-
CIC	Protein capicua homolog	Q924A2				X			X	Q96RK0
CILK1	Serine/threonine-protein kinase ICK	Q9JKV2				X				Q9UPZ9
CILP	Cartilage intermediate layer protein 1	Q66K08; A0A0R4J0F8		X		X	X	X	X	O75339							X	SP+	SP+
CILP2	Cartilage intermediate layer protein 2	D3Z7H8		X		X				Q8IUL8								SP+	SP+
CIRBP	Cold-inducible RNA-binding protein	P60824				X			X	Q14011							X	SP-	SP-
CISD1	CDGSH iron-sulfur domain-containing protein 1	Q91WS0							X	Q9NZ45
CKAP4	Cytoskeleton-associated protein 4	Q8BMK4				X		X	X	Q07065			X				X		SP-
CKAP5	Cytoskeleton-associated protein 5	A2AGT5				X			X	Q14008							X
CKB	Creatine kinase B-type	Q04447		X		X	X	X	X	P12277		X	X	X		X	X
CKM	Creatine kinase M-type	P07310				X	X	X	X	P06732		X		X			X
CKMT1A	Creatine kinase U-type, mitochondrial	P30275								P12532									SP-
CKMT2	Creatine kinase S-type, mitochondrial	Q6P8J7							X	P17540							X	SP-	SP-
CKS1B	Cyclin-dependent kinases regulatory subunit 1	P61025				X				P61024
CLASP1	CLIP-associating protein 1	Q80TV8				X			X	Q7Z460							X
CLASP2	CLIP-associating protein 2	Q8BRT1				X			X	O75122
CLCF1	Cardiotrophin-like cytokine factor 1	Q9QZM3							X	Q9UBD9
CLDN11	Claudin-11	Q60771								O75508							X	Outcyte+	Outcyte+
CLEC11A	C type lectin domain family 11 member A	O88200				X				Q9Y240			X	X			X	SP+	SP+
CLEC16A	Protein CLEC16A	Q80U30							X	Q2KHT3
CLEC2D	C-type lectin domain family 2 member D	Q91V08				X				Q9UHP7
CLEC3B	Tetranectin	P43025; Q8CFZ6				X			X	P05452			X	X			X	SP+	SP+
CLEC4M	C-type lectin domain family 4 member M	N/A								Q9H2X3					X				SP-
CLIC1	Chloride intracellular channel protein 1	Q9Z1Q5			X	X	X	X	X	O00299			X	X	X		X	Outcyte+	Outcyte+
CLIC3	Chloride intracellular channel protein 3	Q9D7P7							X	O95833							X	SP-	SP-
CLIC4	Chloride intracellular channel protein 4	Q9QYB1			X	X	X	X	X	Q9Y696			X	X	X		X	Outcyte+	SP-
CLIC5	Chloride intracellular channel protein 5	Q8BXK9							X	Q9NZA1
CLIC6	Chloride intracellular channel protein 6	Q8BHB9								Q96NY7							X
CLINT1	Clathrin interactor 1	Q99KN9; Q5SUH6				X			X	Q14677
CLIP1	CAP-Gly domain-containing linker protein 1	Q922J3				X		X	X	P30622							X
CLIP2	CAP-Gly domain-containing linker protein 2	Q9Z0H8				X			X	Q9UDT6							X
CLIP4	CAP-Gly domain-containing linker protein 4	Q8CI96							X	Q8N3C7
CLK3	Dual specificity protein kinase CLK3	O35492							X	P49761
CLMN	Calmin	Q8C5W0							X	Q96JQ2
CLMP	CXADR-like membrane protein	Q8R373				X				Q9H6B4							X	SP+	SP+
CLN5	Ceroid-lipofuscinosis neuronal protein 5	Q3UMW8				X		X	X	O75503							X	SP+	SP-
CLNS1A	Methylosome subunit pICln	Q61189; Q923F1				X			X	P54105							X	Outcyte+	Outcyte+
CLOCK	Circadian locomoter output cycles protein kaput	O08785							X	O15516
CLP1	Protein HEXIM1	Q99LI9				X			X	O94992
CLPB	Mitochondrial disaggregase	Q60649							X	Q9H078
CLPP	ATP-dependent Clp protease proteolytic subunit, mitochondrial	O88696				X			X	Q16740
CLPTM1	Putative lipid scramblase CLPTM1	Q8VBZ3							X	O96005
CLSTN1	Calsyntenin-1	Q9EPL2		X		X	X	X	X	O94985			X	X			X	SP+	SP+
CLSTN2	Calsyntenin-2	Q9ER65								Q9H4D0			X	X			X	SP+	SP+
CLSTN3	Calsyntenin-3	Q99JH7								Q9BQT9							X	SP+	SP+
CLTA	Clathrin light chain A	O08585; B1AWE0				X		X	X	P09496							X	SP-	SP-
CLTB	Clathrin light chain B	Q6IRU5				X		X	X	P09497			X				X	SP-	SP-
CLTC	Clathrin heavy chain 1	Q68FD5				X		X	X	Q00610; A0A087WVQ6			X	X	X	X	X
CLTCL1	Clathrin heavy chain 2	N/A								P53675							X		Outcyte+
CLU	Clusterin	Q06890				X				P10909			X	X		X	X	SP+	SP+
CLUH	Clustered mitochondria protein homolog	Q5SW19				X			X	O75153							X
CLYBL	Citramalyl-CoA lyase, mitochondrial	Q8R4N0				X			X	Q8N0X4
CMAH	Inactive cytidine monophosphate-N-acetylneuraminic acid hydroxylase	Q61419							X	Q9Y471
CMAS	N-acylneuraminate cytidylyltransferase	Q99KK2				X			X	Q8NFW8							X		SP-
CMBL	Carboxymethylenebutenolidase homolog	Q8R1G2				X		X	X	Q96DG6							X	SP-	Outcyte+
CMC1	COX assembly mitochondrial protein homolog	Q9CPZ8				X			X	Q7Z7K0
CMIP	C-Maf-inducing protein	Q9D486							X	Q8IY22
CMKLR1	Chemerin-like receptor 1	P97468							X	Q99788
CMPK1	UMP-CMP kinase	Q9DBP5		X		X	X	X	X	P30085			X	X		X	X	SP-	SP-
CMTR1	Cap-specific mRNA	Q9DBC3				X			X	Q8N1G2
CNBP	Cellular nucleic acid-binding protein	P53996				X	X	X	X	P62633							X	SP-	SP-
CNDP2	Cytosolic non-specific dipeptidase	Q9D1A2				X	X	X	X	Q96KP4		X	X				X	Outcyte+	Outcyte+
CNFN	Cornifelin	Q6PCW6								Q9BYD5							X	SP-	SP-
CNIH4	Protein cornichon homolog 4	Q9CX13							X	Q9P003
CNN1	Calponin-1	Q08091								P51911							X	Outcyte+	Outcyte+
CNN2	Calponin-2	Q08093				X			X	Q99439			X				X
CNN3	Calponin-3	Q9DAW9			X	X		X	X	Q15417			X				X	SP-	SP-
CNOT1	CCR4-NOT transcription complex subunit 1	Q6ZQ08				X			X	A5YKK6							X
CNOT10	CCR4-NOT transcription complex subunit 10	Q8BH15				X			X	Q9H9A5
CNOT11	CCR4-NOT transcription complex subunit 11	Q9CWN7				X			X	Q9UKZ1
CNOT2	CCR4-NOT transcription complex subunit 2	Q8C5L3				X			X	Q9NZN8
CNOT3	CCR4-NOT transcription complex subunit 3	Q8K0V4				X			X	O75175
CNOT4	CCR4-NOT transcription complex subunit 4	Q8BT14				X			X	O95628
CNOT6L	CCR4-NOT transcription complex subunit 6-like	Q8VEG6							X	Q96LI5
CNOT7	CCR4-NOT transcription complex subunit 7	Q60809				X			X	Q9UIV1							X	Outcyte+	Outcyte+
CNOT9	CCR4-NOT transcription complex subunit 9	Q9JKY0				X			X	Q92600
CNP	2',3'-cyclic-nucleotide 3'-phosphodiesterase	P16330							X	P09543							X
CNPY2	Protein canopy homolog 2	Q9QXT0		X		X		X	X	Q9Y2B0			X				X	SP+	SP+
CNPY3	Protein canopy homolog 3	Q9DAU1				X			X	Q9BT09
CNPY4	Protein canopy homolog 4	Q8BQ47				X			X	Q8N129
CNRIP1	CB1 cannabinoid receptor-interacting protein 1	Q5M8N0				X				Q96F85							X	Outcyte+	Outcyte+
CNST	Consortin	Q8CBC4				X			X	Q6PJW8
CNTN3	Contactin-3	Q07409								Q9P232							X	SP+	SP+
COA3	Cytochrome c oxidase assembly factor 3 homolog, mitochondrial	Q9D2R6							X	Q9Y2R0
COA5	Cytochrome c oxidase assembly factor 5	Q99M07							X	Q86WW8
COA6	Cytochrome c oxidase assembly factor 6 homolog	Q8BGD8				X			X	Q5JTJ3
COA7	Cytochrome c oxidase assembly factor 7	Q921H9							X	Q96BR5
COASY	Bifunctional coenzyme A synthase	Q9DBL7				X			X	Q13057
COBL	Protein cordon-bleu	Q5NBX1						X	X	O75128
COBLL1	Cordon-bleu protein-like 1	Q3UMF0				X			X	Q53SF7
COG1	Conserved oligomeric Golgi complex subunit 1	Q9Z160				X			X	Q8WTW3
COG2	Conserved oligomeric Golgi complex subunit 2	Q921L5				X			X	Q14746							X
COG3	Conserved oligomeric Golgi complex subunit 3	Q8CI04							X	Q96JB2
COG4	Conserved oligomeric Golgi complex subunit 4	Q8R1U1				X			X	Q9H9E3							X
COG5	Conserved oligomeric Golgi complex subunit 5	Q8C0L8				X			X	Q9UP83							X
COG6	Conserved oligomeric Golgi complex subunit 6	Q8R3I3; Q8BRB0				X			X	Q9Y2V7							X
COG7	Conserved oligomeric Golgi complex subunit 7	Q3UM29				X			X	P83436							X	SP-	SP-
COG8	Conserved oligomeric Golgi complex subunit 8	Q9JJA2				X			X	Q96MW5
COL10A1	Collagen alpha-1	Q05306								Q03692							X	SP+	SP+
COL11A1	Collagen alpha-1	Q61245		X		X			X	P12107			X				X	Outcyte+	SP+
COL11A2	Collagen alpha-2	Q64739		X					X	P13942								SP+	SP+
COL12A1	Collagen alpha-1	Q60847; E9PX70		X		X	X	X	X	Q99715			X	X		X	X	SP+	SP+
COL14A1	Collagen alpha-1	Q80X19		X						Q05707			X			X	X	SP+	SP+
COL15A1	Collagen alpha-1	O35206								P39059							X	SP+	SP+
COL16A1	Collagen alpha-1	Q8BLX7				X			X	Q07092							X	SP+	SP+
COL18A1	Collagen alpha-1	P39061; E9QPX1		X	X	X	X	X	X	P39060			X				X	SP+	SP+
COL1A1	Collagen alpha-1	P11087	X	X	X	X	X	X	X	P02452	X	X	X	X		X	X	SP+	SP+
COL1A2	Collagen alpha-2	Q01149	X	X		X	X	X	X	P08123			X	X			X	SP+	SP+
COL23A1	Collagen alpha-1	Q8K4G2						X		Q86Y22
COL24A1	Collagen alpha-1	Q30D77				X				Q17RW2
COL25A1	Collagen alpha-1	Q99MQ5								Q9BXS0							X	Outcyte+	Outcyte+
COL28A1	Collagen alpha-1	Q2UY11				X				Q2UY09
COL2A1	Collagen alpha-1	P28481		X		X			X	P02458			X				X	SP+	SP+
COL3A1	Collagen alpha-1	P08121	X	X		X	X	X	X	P02461	X		X	X		X	X	SP+	SP+
COL4A1	Collagen alpha-1	P02463		X		X	X	X	X	P02462			X				X	SP+	SP+
COL4A2	Collagen alpha-2	P08122		X		X	X	X	X	P08572	X		X			X	X	SP+	SP+
COL4A3	Collagen alpha-3	Q9QZS0		X					X	Q01955	X						X	SP+	SP+
COL4A5	Collagen alpha-5	F7CK55; Q63ZW6				X				P29400							X		SP+
COL4A6	Collagen alpha-6	B1AVK5				X				Q14031
COL5A1	Collagen alpha-1	O88207		X	X	X	X	X	X	P20908			X	X			X	SP+	SP+
COL5A2	Collagen alpha-2	Q3U962		X		X	X	X	X	P05997			X	X			X	SP+	SP+
COL5A3	Collagen alpha-3	A1A4B3; Q9JLI2		X		X	X			P25940			X				X		SP+
COL6A1	Collagen alpha-1	Q04857		X		X	X	X	X	P12109			X	X			X	SP+	SP+
COL6A2	Collagen alpha-2	Q02788; D3Z7D5		X		X	X	X	X	P12110			X	X			X	SP+	SP+
COL6A3	Collagen alpha-3	A0A087WQN9; E9PWQ3		X		X	X			P12111			X	X		X	X		SP+
COL7A1	Collagen alpha-1	Q63870		X		X			X	Q02388			X				X	SP+	SP+
COL8A1	Collagen alpha-1	Q00780		X		X		X	X	P27658			X				X	SP+	SP+
COL8A2	Collagen, type VIII, alpha 2	P25318				X				P25067								SP+	SP+
COL9A3	Collagen alpha-3	A2ACT7		X						Q14050									SP+
COLEC12	Collectin-12	Q8K4Q8		X		X		X	X	Q5KU26							X	Outcyte+	Outcyte+
COLGALT1	Procollagen galactosyltransferase 1	Q8K297				X			X	Q8NBJ5							X	SP+	SP+
COMMD1	COMM domain-containing protein 1	Q8K4M5				X			X	Q8N668							X	SP-	SP-
COMMD10	COMM domain-containing protein 10	Q8JZY2				X			X	Q9Y6G5
COMMD2	COMM domain-containing protein 2	Q8BXC6				X			X	Q86X83							X	SP-	SP-
COMMD3	COMM domain-containing protein 3	Q63829				X			X	Q9UBI1							X	SP-	SP-
COMMD4	COMM domain-containing protein 4	Q9CQ02				X			X	Q9H0A8							X	SP-	SP-
COMMD5	COMM domain-containing protein 5	Q8R395		X		X			X	Q9GZQ3								SP-
COMMD6	COMM domain-containing protein 6	Q3V4B5				X			X	Q7Z4G1							X	SP-	SP-
COMMD7	COMM domain-containing protein 7	Q8BG94				X			X	Q86VX2
COMMD8	COMM domain-containing protein 8	Q9CZG3				X			X	Q9NX08							X	Outcyte+	Outcyte+
COMMD9	COMM domain-containing protein 9	Q8K2Q0				X			X	Q9P000							X	SP-	Outcyte+
COMP	Cartilage oligomeric matrix protein	Q9R0G6								P49747				X			X	SP+	SP+
COMT	Catechol O-methyltransferase	O88587		X		X			X	P21964							X	SP-	SP-
COPA	Coatomer subunit alpha	Q8CIE6		X		X		X	X	P53621			X				X
COPB1	Coatomer subunit beta	Q9JIF7				X		X	X	P53618	X		X				X	Outcyte+	Outcyte+
COPB2	Coatomer subunit beta'	O55029				X		X	X	P35606							X	Outcyte+	Outcyte+
COPE	Coatomer subunit epsilon	O89079			X	X	X	X	X	O14579			X	X			X	Outcyte+	Outcyte+
COPG1	Coatomer subunit gamma	Q9QZE5				X		X	X	Q9Y678			X				X
COPG2	Coatomer subunit gamma-2	Q9QXK3				X			X	Q9UBF2							X
COPRS	Coordinator of PRMT5 and differentiation stimulator	Q9CQ13				X			X	Q9NQ92
COPS2	COP9 signalosome complex subunit 2	P61202				X	X	X	X	P61201							X	Outcyte+	Outcyte+
COPS3	COP9 signalosome complex subunit 3	O88543				X	X	X	X	Q9UNS2							X	SP-	SP-
COPS4	COP9 signalosome complex subunit 4	O88544				X	X	X	X	Q9BT78			X				X
COPS5	COP9 signalosome complex subunit 5	O35864				X	X	X	X	Q92905							X	Outcyte+	Outcyte+
COPS6	COP9 signalosome complex subunit 6	O88545; D3Z0F5				X	X	X	X	Q7L5N1							X	Outcyte+	Outcyte+
COPS7A	COP9 signalosome complex subunit 7a	Q9CZ04				X	X	X	X	Q9UBW8							X
COPS7B	COP9 signalosome complex subunit 7b	Q8BV13				X			X	Q9H9Q2							X	SP-	SP-
COPS8	COP9 signalosome complex subunit 8	Q8VBV7				X	X		X	Q99627							X	Outcyte+	Outcyte+
COPZ1	Coatomer subunit zeta-1	P61924				X			X	P61923							X	Outcyte+	Outcyte+
COPZ2	Coatomer subunit zeta-2	Q9JHH9				X			X	Q9P299
COQ8A	Atypical kinase COQ8A, mitochondrial	Q60936							X	Q8NI60
COQ9	Ubiquinone biosynthesis protein COQ9, mitochondrial	Q8K1Z0				X			X	O75208
CORO1A	Coronin-1A	O89053								P31146					X			SP-	SP-
CORO1B	Coronin-1B	Q9WUM3				X	X	X	X	Q9BR76			X				X	SP-
CORO1C	Coronin-1C	Q9WUM4				X	X	X	X	Q9ULV4			X		X		X	SP-
CORO2B	Coronin-2B	Q8BH44				X			X	Q9UQ03
CORO6	Coronin-6	Q920M5				X			X	Q6QEF8							X		SP-
CORO7	Coronin-7	Q9D2V7				X			X	P57737							X
COTL1	Coactosin-like protein	Q9CQI6				X		X	X	Q14019			X	X	X		X	SP-	SP-
COX11	Cytochrome c oxidase assembly protein COX11, mitochondrial	Q6P8I6							X	Q9Y6N1
COX16	Cytochrome c oxidase assembly protein COX16 homolog, mitochondrial	Q9CR63							X	Q9P0S2
COX17	Cytochrome c oxidase copper chaperone	P56394				X		X	X	Q14061							X	SP-	SP-
COX5A	Cytochrome c oxidase subunit 5A, mitochondrial	P12787				X			X	P20674
COX5B	Cytochrome c oxidase subunit 5B, mitochondrial	P19536				X			X	P10606							X	SP-	SP-
COX6B1	Cytochrome c oxidase subunit 6B1	P56391		X		X		X	X	P14854							X	SP-	Outcyte+
CP	Ceruloplasmin	Q61147; G3X9T8		X		X	X	X	X	P00450							X	SP+	SP+
CPA1	Carboxypeptidase A1	Q7TPZ8				X				P15085
CPA4	Carboxypeptidase A4 precursor	Q6P8K8							X	Q9UI42			X				X	SP+	SP+
CPD	Carboxypeptidase D	O89001				X			X	O75976							X	SP+	SP+
CPE	Carboxypeptidase E	Q00493		X		X	X	X	X	P16870			X				X	SP+	SP+
CPEB2	Cytoplasmic polyadenylation element-binding protein 2	Q812E0							X	Q7Z5Q1
CPEB4	Cytoplasmic polyadenylation element-binding protein 4	Q7TN98							X	Q17RY0
CPED1	Cadherin-like and PC-esterase domain-containing protein 1	E9Q7L8				X				A4D0V7
CPLX2	Complexin-2	P84086				X				Q6PUV4
CPM	Carboxypeptidase M	Q80V42								P14384							X	SP+	SP+
CPNE1	Copine-1	Q8C166				X			X	Q99829							X	SP-
CPNE2	Copine-2	P59108						X	X	Q96FN4
CPNE3	Copine-3	Q8BT60				X			X	O75131							X
CPNE4	Copine-4	Q8BLR2							X	Q96A23
CPNE8	Copine-8	Q9DC53							X	Q86YQ8
CPOX	Oxygen-dependent coproporphyrinogen-III oxidase, mitochondrial	P36552				X			X	P36551							X		SP-
CPPED1	Calcineurin-like phosphoesterase domain-containing protein 1	Q8BFS6				X	X	X	X	Q9BRF8		X		X			X	Outcyte+	Outcyte+
CPQ	Plasma glutamate carboxypeptidase	Q9WVJ3		X			X	X	X	Q9Y646							X	SP+	SP+
CPS1	Carbamoyl-phosphate synthase [ammonia], mitochondrial	Q8C196							X	P31327
CPSF1	Cleavage and polyadenylation specificity factor subunit 1	Q9EPU4				X			X	Q10570
CPSF2	Cleavage and polyadenylation specificity factor subunit 2	O35218				X			X	Q9P2I0
CPSF3	Cleavage and polyadenylation specificity factor subunit 3	Q9QXK7				X			X	Q9UKF6							X	SP-	SP-
CPSF4	Cleavage and polyadenylation specificity factor subunit 4	Q8BQZ5				X			X	O95639
CPSF6	Cleavage and polyadenylation specificity factor subunit 6	Q6NVF9				X			X	Q16630							X
CPSF7	Cleavage and polyadenylation specificity factor subunit 7	Q8BTV2				X			X	Q8N684
CPT2	Carnitine O-palmitoyltransferase 2, mitochondrial	P52825							X	P23786
CR1L	Complement component receptor 1-like protein	Q64735						X		Q2VPA4
CRABP2	Cellular retinoic acid-binding protein 2	P22935							X	P29373							X	SP-	Outcyte+
CRACDL	CRACD-like protein	E9Q3M9				X				Q6NV74
CRADD	Death domain-containing protein CRADD	O88843							X	P78560
CRAT	Carnitine O-acetyltransferase	P47934							X	P43155							X	SP-
CRBN	Protein cereblon	Q8C7D2							X	Q96SW2
CRCP	DNA-directed RNA polymerase III subunit RPC9	O35427				X				O75575
CREB1	Cyclic AMP-responsive element-binding protein 1	Q01147				X			X	P16220
CREB3L1	Cyclic AMP-responsive element-binding protein 3-like protein 1	Q9Z125				X				Q96BA8
CREB3L2	Cyclic AMP-responsive element-binding protein 3-like protein 2	Q8BH52				X				Q70SY1
CREBBP	CREB-binding protein	P45481				X			X	Q92793
CREBRF	CREB3 regulatory factor	Q8CDG5				X				Q8IUR6
CREG1	Protein CREG1	O88668		X		X		X	X	O75629							X	SP+	SP+
CRELD2	Cysteine-rich with EGF-like domain protein 2	Q9CYA0		X		X		X	X	Q6UXH1							X	SP+	SP+
CRIM1	Cysteine-rich motor neuron 1 protein	Q9JLL0				X				Q9NZV1							X	SP+	SP+
CRIP1	Cysteine-rich protein 1	P63254; A0A0G2JEK2	X			X	X	X	X	P50238							X
CRIP2	Cysteine-rich protein 2	Q9DCT8				X	X	X	X	P52943			X				X	SP-	SP-
CRK	Adapter molecule crk	Q64010; Q8JZR2				X	X	X	X	P46108			X	X			X	Outcyte+	Outcyte+
CRKL	Crk-like protein	P47941				X	X	X	X	P46109							X	SP-	SP-
CRLF1	Cytokine receptor-like factor 1	Q9JM58		X		X		X	X	O75462			X				X	SP+	SP+
CRLF3	Cytokine receptor-like factor 3	Q9Z2L7				X			X	Q8IUI8							X
CRMP1	Dihydropyrimidinase-related protein 1	P97427								Q14194							X
CRNKL1	Crooked neck-like protein 1	P63154				X			X	Q9BZJ0
CROCC	Rootletin	Q8CJ40				X				Q5TZA2
CROT	Peroxisomal carnitine O-octanoyltransferase	Q9DC50				X			X	Q9UKG9
CRP	C-reactive protein precursor	P14847								P02741			X		X			SP+	SP+
CRPPA	D-ribitol-5-phosphate cytidylyltransferase	Q5RJG7				X				A4D126
CRTAP	Cartilage-associated protein	Q9CYD3		X		X		X	X	O75718							X	SP+	SP+
CRTC1	CREB-regulated transcription coactivator 1	Q68ED7							X	Q6UUV9
CRY1	Cryptochrome-1	P97784							X	Q16526
CRYAB	Alpha-crystallin B chain	P23927				X		X	X	P02511	X			X			X	SP-	SP-
CRYBG1	Beta/gamma crystallin domain-containing protein 1	A0A0G2JG52; E9PVP1				X				Q9Y4K1							X		Outcyte+
CRYL1	Lambda-crystallin homolog	Q99KP3								Q9Y2S2							X	Outcyte+	SP-
CRYM	Ketimine reductase mu-crystallin	O54983							X	Q14894
CRYZ	Quinone oxidoreductase	P47199				X	X		X	Q08257							X	Outcyte+	Outcyte+
CRYZL1	Quinone oxidoreductase-like protein 1	Q921W4; D3Z6I4				X	X		X	O95825							X	Outcyte+	Outcyte+
CS	Citrate synthase, mitochondrial	Q9CZU6		X		X		X	X	O75390		X					X	SP-	Outcyte+
CSAD	Cysteine sulfinic acid decarboxylase	Q9DBE0				X			X	Q9Y600
CSDE1	Cold shock domain-containing protein E1	Q91W50		X		X		X	X	O75534							X
CSE1L	Exportin-2	Q9ERK4				X	X	X	X	P55060			X				X
CSF1	Macrophage colony-stimulating factor 1	P07141		X		X		X	X	P09603		X	X	X			X	SP+	SP+
CSF3	Granulocyte colony-stimulating factor	P09920								P09919			X	X				SP+	SP+
CSK	Tyrosine-protein kinase CSK	P41241				X			X	P41240							X
CSNK1A1	Casein kinase I isoform alpha	Q8BK63		X		X			X	P48729							X
CSNK1D	Casein kinase I isoform delta	Q9DC28				X			X	P48730
CSNK1E	Casein kinase I isoform epsilon	Q9JMK2							X	P49674
CSNK1G1	Casein kinase I isoform gamma-1	Q8BTH8							X	Q9HCP0
CSNK1G2	Casein kinase I isoform gamma-2	Q8BVP5							X	P78368
CSNK1G3	Casein kinase I isoform gamma-3	Q8C4X2							X	Q9Y6M4
CSNK2A1	Casein kinase II subunit alpha	Q60737				X		X	X	P68400							X	SP-	SP-
CSNK2A2	Casein kinase II subunit alpha'	O54833				X			X	P19784							X
CSNK2B	Casein kinase II subunit beta	P67871				X		X	X	P67870							X	SP-	SP-
CSPG4	Chondroitin sulfate proteoglycan 4	Q8VHY0		X		X	X	X	X	Q6UVK1		X	X				X	SP+	SP+
CSRP1	Cysteine and glycine-rich protein 1	P97315				X	X	X	X	P21291			X				X
CSRP2	Cysteine and glycine-rich protein 2	P97314				X		X	X	Q16527			X				X	SP-	SP-
CSRP3	Cysteine and glycine-rich protein 3	P50462				X			X	P50461							X	SP-	SP-
CST1	Cystatin-SN	N/A								P01037							X		SP+
CST12	Cystatin 12	E9Q1S9				X				N/A
CST2	Cystatin-SA	N/A								P09228							X		SP+
CST3	Cystatin-C	P21460	X	X	X	X	X	X	X	P01034			X	X			X	SP+	SP+
CST4	Cystatin S precursor	N/A								P01036							X		SP+
CST6	Cystatin-B	Q62426; Q9D1B1		X		X	X	X	X	Q15828; P04080							X	Outcyte+	SP+
CSTA	Cystatin-A	P56567								P01040							X	Outcyte+	Outcyte+
CSTB	Cytochrome c	Q62426				X	X	X	X	P04080			X	X			X	Outcyte+	Outcyte+
CSTF1	Cleavage stimulation factor subunit 1	Q99LC2				X			X	Q05048							X	SP-	SP-
CSTF2	Cleavage stimulation factor subunit 2	Q8BIQ5				X			X	P33240							X
CSTF2T	Cleavage stimulation factor subunit 2 tau variant	Q8C7E9				X			X	Q9H0L4
CSTF3	Cleavage stimulation factor subunit 3	Q99LI7				X			X	Q12996							X
CTBP1	C-terminal-binding protein 1	O88712				X		X	X	Q13363							X
CTBP2	C-terminal-binding protein 2	P56546				X			X	P56545
CTBS	Di-N-acetylchitobiase	Q8R242		X		X		X	X	Q01459							X	SP+	SP+
CTC1	CST complex subunit CTC1	Q5SUQ9				X			X	Q2NKJ3
CTCF	Transcriptional repressor CTCF	Q61164				X				P49711
CTCFL	Transcriptional repressor CTCFL	A2APF3								Q8NI51		X						SP-
CTDP1	RNA polymerase II subunit A C-terminal domain phosphatase	Q7TSG2				X			X	Q9Y5B0
CTDSP1	Carboxy-terminal domain RNA polymerase II polypeptide A small phosphatase 1	P58466							X	Q9GZU7
CTF1	Cardiotrophin-1	Q60753							X	Q16619
CTH	Cystathionine gamma-lyase	Q8VCN5				X			X	P32929							X		Outcyte+
CTHRC1	Collagen triple helix repeat-containing protein 1	Q9D1D6							X	Q96CG8				X			X	SP+	SP+
CTIF	CBP80/20-dependent translation initiation factor	Q6PEE2				X			X	O43310
CTLA2A	Protein CTLA-2-alpha	P12399				X		X	X	N/A
CTNNA1	Catenin alpha-1	P26231				X		X	X	P35221			X				X
CTNNA2	Catenin alpha-2	Q61301				X			X	P26232							X
CTNNAL1	Alpha-catulin	O88327							X	Q9UBT7
CTNNB1	Catenin beta-1	Q02248				X		X	X	P35222							X	SP-	SP-
CTNNBIP1	Beta-catenin-interacting protein 1	Q9JJN6				X				Q9NSA3
CTNNBL1	Beta-catenin-like protein 1	Q9CWL8				X			X	Q8WYA6
CTNND1	Catenin delta-1	P30999				X		X	X	O60716							X
CTPS1	CTP synthase 1	P70698				X	X	X	X	P17812							X
CTPS2	CTP synthase 2	P70303				X			X	Q9NRF8							X
CTR9	RNA polymerase-associated protein CTR9 homolog	Q62018				X			X	Q6PD62
CTRB1	Chymotrypsinogen B	Q9CR35		X		X	X	X	X	P17538								SP+	SP+
CTSA	Lysosomal protective protein	P16675; G3X8T3		X		X	X	X	X	P10619				X			X	SP+	SP+
CTSB	Cathepsin B	P10605		X	X	X	X	X	X	P07858		X	X	X		X	X	SP+	SP+
CTSC	Cathepsin C isoform a preproprotein	P97821							X	P53634			X				X	SP+	SP+
CTSD	Cathepsin D	P18242		X		X		X	X	P07339		X	X	X			X	SP-	SP+
CTSF	Cathepsin F	Q9R013				X			X	Q9UBX1							X	SP+	SP+
CTSG	Cathepsin G	P28293								P08311							X	SP+	SP+
CTSH	Cathepsin H	P49935							X	P09668		X					X	SP+	SP+
CTSK	Cathepsin K preproprotein	P55097								P43235							X	SP+	SP+
CTSL	Cathepsin L1	P06797		X	X	X	X	X	X	P07711		X	X	X			X	SP+	SP+
CTSO	Cathepsin O	Q8BM88		X		X		X	X	P43234							X	SP+	SP+
CTSS	Cathepsin S preproprotein	O70370								P25774							X	SP+	SP+
CTSV	Cathepsin L2 preproprotein	N/A								O60911							X		SP+
CTSW	Cathepsin W	P56203							X	P56202								SP+	SP+
CTSZ	Cathepsin Z	Q9WUU7		X		X	X	X	X	Q9UBR2		X	X	X			X	SP+	SP+
CTTN	Isoform 3 of Src substrate cortactin	Q60598				X		X	X	Q14247			X	X		X	X
CTTNBP2NL	CTTNBP2 N-terminal-like protein	Q99LJ0				X			X	Q9P2B4
CTU1	Cytoplasmic tRNA 2-thiolation protein 1	Q99J10							X	Q7Z7A3
CTU2	Cytoplasmic tRNA 2-thiolation protein 2	Q3U308							X	Q2VPK5
CUEDC1	CUE domain-containing protein 1	Q8R3V6				X			X	Q9NWM3
CUEDC2	Chromosome 10 open reading frame 66	Q9CXX9				X			X	Q9H467								SP-	SP-
CUL1	Cullin-1	Q9WTX6				X		X	X	Q13616			X				X
CUL2	Cullin-2	Q9D4H8				X		X	X	Q13617							X
CUL3	Cullin-3	Q9JLV5		X		X			X	Q13618							X
CUL4A	Cullin-4A	Q3TCH7				X			X	Q13619							X
CUL4B	Cullin-4B	A2A432				X			X	Q13620							X
CUL5	Cullin-5	Q9D5V5; E9PV12				X			X	Q93034							X
CUL7	Cullin-7	Q8VE73				X			X	Q14999
CUTA	Protein CutA	Q9CQ89; D5MCW4		X		X			X	O60888			X				X	SP-	SP-
CUTC	Copper homeostasis protein cutC homolog	Q9D8X1							X	Q9NTM9							X	Outcyte+	SP-
CUX1	Homeobox protein cut-like 1	P53564; P70403				X			X	P39880
CWC15	Spliceosome-associated protein CWC15 homolog	Q9JHS9				X			X	Q9P013
CWC22	Pre-mRNA-splicing factor CWC22 homolog	Q8C5N3				X				Q9HCG8
CWC27	Peptidyl-prolyl cis-trans isomerase CWC27 homolog	Q3TKY6			X	X			X	Q6UX04									SP-
CWF19L1	CWF19-like protein 1	Q8CI33				X			X	Q69YN2
CX3CL1	Fractalkine	O35188		X		X		X	X	P78423								SP+	SP+
CXADR	Coxsackievirus and adenovirus receptor	P97792							X	P78310
CXCL1	Growth-regulated alpha protein	P12850		X		X		X	X	P09341				X		X	X	SP+	SP+
CXCL10	C-X-C motif chemokine 10	D3YW23				X				P02778
CXCL12	Stromal cell-derived factor 1	P40224		X		X		X	X	P48061			X					SP+	SP+
CXCL2	C-X-C motif chemokine 2	P10889								P19875						X		SP+	SP+
CXCL3	C-X-C motif chemokine 3	Q6W5C0								P19876						X		SP+	SP+
CXCL5	C-X-C motif chemokine 5	P50228		X		X		X	X	P42830			X			X	X	SP+	SP+
CXCL6	C-X-C motif chemokine 6	N/A								P80162									SP+
CXCL8	Interleukin-8	N/A								P10145			X	X		X	X		SP+
CXCR4	C-X-C chemokine receptor type 4	P70658						X		P61073
CYB5A	Cytochrome b5	P56395				X			X	P00167							X	SP-	Outcyte+
CYB5B	Cytochrome b5 type B	Q9CQX2				X			X	O43169							X	SP-	SP-
CYB5R1	NADH-cytochrome b5 reductase 1	Q9DB73							X	Q9UHQ9
CYB5R2	NADH-cytochrome b5 reductase 2	Q3KNK3								Q6BCY4							X	Outcyte+	SP-
CYB5R3	NADH-cytochrome b5 reductase 3	Q9DCN2				X		X	X	P00387							X	SP-	SP-
CYB5R4	Cytochrome b5 reductase 4	Q3TDX8				X			X	Q7L1T6
CYBB	Cytochrome b-245 heavy chain	Q61093								P04839					X			SP-	SP-
CYC1	Cytochrome c1, heme protein, mitochondrial	Q9D0M3							X	P08574
CYCS	Cytochrome c	P62897		X		X	X	X	X	P99999			X	X			X	Outcyte+	Outcyte+
CYCT	Cytochrome c, testis-specific	P00015							X	N/A
CYFIP1	Cytoplasmic FMR1-interacting protein 1	Q7TMB8				X		X	X	Q7L576					X		X
CYFIP2	Cytoplasmic FMR1-interacting protein 2	Q5SQX6				X			X	Q96F07
CYGB	Cytoglobin	Q9CX80								Q8WWM9							X	SP-	SP-
CYLD	Ubiquitin carboxyl-terminal hydrolase CYLD	Q80TQ2				X			X	Q9NQC7
CYP20A1	Cytochrome P450 20A1	Q8BKE6				X			X	Q6UW02
CYP2U1	Cytochrome P450 2U1	Q9CX98							X	Q7Z449
CYP51A1	Lanosterol 14-alpha demethylase	Q8K0C4							X	Q16850
CYRIA	CYFIP-related Rac1 interactor A	Q8BHZ0								Q9H0Q0							X	Outcyte+	Outcyte+
CYRIB	Protein FAM49B	Q921M7				X	X	X	X	Q9NUQ9			X		X		X	Outcyte+	Outcyte+
CYTH1	Cytohesin-1	Q9QX11				X			X	Q15438
CYTH2	Cytohesin-2	P63034							X	Q99418
CYTH3	Cytohesin-3	O08967							X	O43739
CYTH4	Cytohesin-4	Q80YW0							X	Q9UIA0
CYTL1	Cytokine-like protein 1 precursor	A1E5L0								Q9NRR1			X						SP+
CZIB	CXXC motif containing zinc binding protein	Q8BHG2; A2A8E2				X	X		X	Q9NWV4				X			X	Outcyte+	Outcyte+
D1PAS1	Putative ATP-dependent RNA helicase Pl10	P16381						X		N/A
D2HGDH	D-2-hydroxyglutarate dehydrogenase, mitochondrial	Q8CIM3							X	Q8N465
D6WSU163E	Protein C12orf4 homolog	Q91YN0							X	N/A
D8ERTD738E	Leydig cell tumor 10 kDa protein homolog	Q8R1F0				X				Q9UNZ5
DAAM1	Disheveled-associated activator of morphogenesis 1	Q8BPM0							X	Q9Y4D1
DAB2	Disabled homolog 2	P98078				X			X	P98082							X
DAB2IP	Disabled homolog 2-interacting protein	Q3UHC7				X			X	Q5VWQ8
DAG1	Dystroglycan	Q62165		X		X	X	X	X	Q14118			X	X			X	SP+	SP+
DALRD3	DALR anticodon-binding domain-containing protein 3	Q6PJN8							X	Q5D0E6
DAP	Death-associated protein 1	Q91XC8				X				P51397
DAPK2	Death-associated protein kinase 2	Q8VDF3				X			X	Q9UIK4
DAPK3	Death-associated protein kinase 3	O54784				X			X	O43293
DARS1	Aspartate--tRNA ligase, cytoplasmic	Q922B2				X		X	X	P14868							X
DARS2	Aspartate--tRNA ligase, mitochondrial	Q8BIP0							X	Q6PI48
DAZAP1	DAZ-associated protein 1	Q9JII5				X			X	Q96EP5
DBI	Acyl-CoA-binding protein	P31786				X	X	X	X	P07108			X				X	SP-	Outcyte+
DBN1	Drebrin	Q9QXS6				X		X	X	Q16643			X	X			X
DBNL	Drebrin-like protein	Q62418				X			X	Q9UJU6			X				X	SP-	SP-
DBR1	Lariat debranching enzyme	Q923B1				X			X	Q9UK59
DBT	Lipoamide acyltransferase component of branched-chain alpha-keto acid dehydrogenase complex, mitochondrial	P53395				X				P11182
DCAF1	DDB1- and CUL4-associated factor 1	Q80TR8							X	Q9Y4B6
DCAF10	DDB1- and CUL4-associated factor 10	A2AKB9							X	Q5QP82
DCAF11	DDB1- and CUL4-associated factor 11	Q91VU6							X	Q8TEB1
DCAF15	DDB1- and CUL4-associated factor 15	Q6PFH3							X	Q66K64
DCAF5	DDB1- and CUL4-associated factor 5	Q80T85							X	Q96JK2
DCAF6	DDB1- and CUL4-associated factor 6	Q9DC22							X	Q58WW2
DCAF7	DDB1- and CUL4-associated factor 7	P61963				X			X	P61962							X	Outcyte+	Outcyte+
DCAF8	DDB1- and CUL4-associated factor 8	Q8N7N5				X		X	X	Q5TAQ9
DCAKD	Dephospho-CoA kinase domain-containing protein	Q8BHC4							X	Q8WVC6
DCBLD1	Discoidin, CUB and LCCL domain-containing protein 1	Q9D4J3								Q8N8Z6							X	SP+	SP+
DCBLD2	Discoidin, CUB and LCCL domain-containing protein 2	Q91ZV3				X			X	Q96PD2							X	Outcyte+	Outcyte+
DCD	Dermcidin	N/A								P81605		X		X			X		SP+
DCLK1	Serine/threonine-protein kinase DCLK1	Q9JLM8				X		X	X	O15075							X
DCLK2	Serine/threonine-protein kinase DCLK2	Q6PGN3							X	Q8N568
DCN	Decorin	O88809; P28654		X		X	X	X	X	P07585			X	X		X	X		SP+
DCP1A	mRNA-decapping enzyme 1A	Q91YD3				X			X	Q9NPI6
DCPS	m7GpppX diphosphatase	Q9DAR7			X	X	X	X	X	Q96C86							X	SP-	SP-
DCTD	Deoxycytidylate deaminase	Q8K2D6								P32321							X	SP-	SP-
DCTN1	Dynactin subunit 1	O08788; E9Q586				X		X	X	Q14203			X				X
DCTN2	Dynactin subunit 2	Q99KJ8				X	X	X	X	Q13561			X	X			X
DCTN3	Dynactin subunit 3	Q9Z0Y1				X			X	O75935							X	Outcyte+	Outcyte+
DCTN4	Dynactin subunit 4	Q8CBY8				X			X	Q9UJW0							X
DCTN5	Dynactin subunit 5	Q9QZB9				X			X	Q9BTE1							X	Outcyte+	Outcyte+
DCTN6	Dynactin subunit 6	Q9WUB4; D3Z6H3				X			X	O00399
DCTPP1	dCTP pyrophosphatase 1	Q9QY93				X			X	Q9H773							X	SP-	SP-
DCUN1D1	DCN1-like protein 1	Q9QZ73; A0A140T8R8				X	X		X	Q96GG9			X				X	Outcyte+	Outcyte+
DCUN1D2	DCN1-like protein 2	Q8BZJ7				X			X	Q6PH85
DCUN1D3	DCN1-like protein 3	Q8K0V2							X	Q8IWE4
DCXR	L-xylulose reductase	Q91X52								Q7Z4W1							X	Outcyte+	Outcyte+
DDA1	DET1- and DDB1-associated protein 1	Q9D9Z5							X	Q9BW61
DDAH1	N	Q9CWS0				X	X	X	X	O94760		X	X	X			X	Outcyte+	Outcyte+
DDAH2	N	Q99LD8				X	X	X	X	O95865		X	X	X			X	SP-
DDB1	DNA damage-binding protein 1	Q3U1J4				X	X	X	X	Q16531		X	X	X			X
DDB2	DNA damage-binding protein 2	Q99J79								Q92466							X
DDC	Aromatic-L-amino-acid decarboxylase	O88533				X				P20711
DDHD1	Phospholipase DDHD1	Q80YA3							X	Q8NEL9
DDHD2	Phospholipase DDHD2	Q80Y98				X			X	O94830
DDI1	Protein DDI1 homolog 1	Q9DAF3							X	Q8WTU0
DDI2	Protein DDI1 homolog 2	A2ADY9				X			X	Q5TDH0							X	SP-	SP-
DDOST	Dolichyl-diphosphooligosaccharide--protein glycosyltransferase 48 kDa subunit	O54734								P39656							X	SP+	SP+
DDR1	Epithelial discoidin domain-containing receptor 1	Q03146		X		X		X	X	Q08345							X	SP+	SP+
DDR2	Discoidin domain-containing receptor 2	Q62371		X		X				Q16832							X	SP+	SP+
DDRGK1	DDRGK domain-containing protein 1	Q80WW9				X			X	Q96HY6							X	SP-	SP-
DDT	D-dopachrome decarboxylase	O35215			X	X	X		X	P30046				X			X	Outcyte+	Outcyte+
DDX1	ATP-dependent RNA helicase DDX1	Q91VR5				X			X	Q92499			X				X	Outcyte+	Outcyte+
DDX17	Probable ATP-dependent RNA helicase DDX17	Q501J6				X			X	Q92841			X				X		SP+
DDX18	ATP-dependent RNA helicase DDX18	Q8K363							X	Q9NVP1
DDX19A	ATP-dependent RNA helicase DDX19A	Q61655				X			X	Q9NUU7
DDX19B	ATP-dependent RNA helicase DDX19B	Q8BZY3								Q9UMR2							X
DDX20	Probable ATP-dependent RNA helicase DDX20	Q9JJY4							X	Q9UHI6
DDX21	Nucleolar RNA helicase 2	Q9JIK5				X		X	X	Q9NR30
DDX23	Probable ATP-dependent RNA helicase DDX23	D3Z0M9				X				Q9BUQ8
DDX27	Probable ATP-dependent RNA helicase DDX27	Q921N6				X				Q96GQ7
DDX39A	ATP-dependent RNA helicase DDX39A	Q8VDW0				X			X	O00148
DDX39B	Spliceosome RNA helicase DDX39B	Q9Z1N5				X		X	X	Q13838			X	X			X
DDX3X	ATP-dependent RNA helicase DDX3X	Q62167				X		X	X	O00571			X				X
DDX3Y	ATP-dependent RNA helicase DDX3Y	Q62095						X		O15523
DDX41	Probable ATP-dependent RNA helicase DDX41	Q91VN6							X	Q9UJV9
DDX42	ATP-dependent RNA helicase DDX42	Q810A7				X			X	Q86XP3
DDX46	Probable ATP-dependent RNA helicase DDX46	Q569Z5				X			X	Q7L014
DDX47	Probable ATP-dependent RNA helicase DDX47	Q9CWX9				X			X	Q9H0S4
DDX5	Probable ATP-dependent RNA helicase DDX5	Q61656				X			X	P17844							X
DDX50	ATP-dependent RNA helicase DDX50	Q99MJ9				X				Q9BQ39
DDX59	Probable ATP-dependent RNA helicase DDX59	Q9DBN9							X	Q5T1V6
DDX6	Probable ATP-dependent RNA helicase DDX6	P54823				X		X	X	P26196			X				X
DECR1	2,4-dienoyl-CoA reductase [	Q9CQ62				X			X	Q16698							X	Outcyte+	SP-
DEFA1	Neutrophil defensin 1	P11477								P59665							X	SP+	SP+
DEK	Protein DEK	Q7TNV0				X			X	P35659
DENND10	DENN domain-containing protein 10	Q9D8N2				X			X	Q8TCE6
DENND1A	DENN domain-containing protein 1A	Q8K382							X	Q8TEH3
DENND2B	DENN domain-containing protein 2B	Q924W7				X				P78524
DENND4C	DENN domain-containing protein 4C	A6H8H2							X	Q5VZ89
DENND5A	DENN domain-containing protein 5A	Q6PAL8							X	Q6IQ26
DENND5B	DENN domain-containing protein 5B	A2RSQ0							X	Q6ZUT9
DENR	Density-regulated protein	Q9CQJ6				X	X	X	X	O43583							X	SP-	SP-
DEPDC5	GATOR1 complex protein DEPDC5	P61460							X	O75140
DEPTOR	DEP domain-containing mTOR-interacting protein	Q570Y9				X			X	Q8TB45
DERA	Deoxyribose-phosphate aldolase	Q91YP3				X			X	Q9Y315							X	Outcyte+	Outcyte+
DES	Desmin	P31001	X		X	X		X	X	P17661	X	X	X	X			X	SP-	SP-
DESI1	Desumoylating isopeptidase 1	Q9CQT7							X	Q6ICB0
DESI2	Deubiquitinase DESI2	Q9D291							X	Q9BSY9
DFFA	DNA fragmentation factor subunit alpha	O54786				X			X	O00273							X	SP-	Outcyte+
DGKA	Diacylglycerol kinase alpha	O88673							X	P23743
DGKK	Diacylglycerol kinase kappa	F6UUZ3								Q5KSL6							X
DGKZ	Diacylglycerol kinase zeta	Q80UP3							X	Q13574
DGLUCY	D-glutamate cyclase, mitochondrial	Q8BH86				X			X	Q7Z3D6
DGUOK	Deoxyguanosine kinase, mitochondrial	Q9QX60				X			X	Q16854
DHFR	Dihydrofolate reductase	P00375				X	X		X	P00374
DHPS	Deoxyhypusine synthase	Q3TXU5				X			X	P49366							X	Outcyte+	Outcyte+
DHRS1	Dehydrogenase/reductase SDR family member 1	Q99L04							X	Q96LJ7
DHRS4	Dehydrogenase/reductase SDR family member 4	Q99LB2				X			X	Q9BTZ2
DHRS7C	Dehydrogenase/reductase SDR family member 7C	Q8CHS7							X	A6NNS2
DHX15	Putative pre-mRNA-splicing factor ATP-dependent RNA helicase DHX15	O35286				X			X	O43143			X				X	Outcyte+	Outcyte+
DHX16	Pre-mRNA-splicing factor ATP-dependent RNA helicase DHX16	G3X8X0				X				O60231
DHX29	ATP-dependent RNA helicase DHX29	Q6PGC1				X			X	Q7Z478
DHX30	ATP-dependent RNA helicase DHX30	Q99PU8							X	Q7L2E3
DHX32	Putative pre-mRNA-splicing factor ATP-dependent RNA helicase DHX32	Q8BZS9							X	Q7L7V1
DHX36	ATP-dependent DNA/RNA helicase DHX36	Q8VHK9				X			X	Q9H2U1
DHX38	Pre-mRNA-splicing factor ATP-dependent RNA helicase PRP16	Q80X98				X				Q92620
DHX40	Probable ATP-dependent RNA helicase DHX40	Q6PE54							X	Q8IX18
DHX57	Putative ATP-dependent RNA helicase DHX57	Q6P5D3							X	Q6P158
DHX8	ATP-dependent RNA helicase DHX8	A2A4P0							X	Q14562
DHX9	ATP-dependent RNA helicase A	O70133; E9QNN1				X		X	X	Q08211			X				X
DIABLO	Diablo IAP-binding mitochondrial protein	Q9JIQ3				X			X	Q9NR28							X	SP-	Outcyte+
DIAPH1	Protein diaphanous homolog 1	O08808; E9PV41		X		X			X	O60610							X
DIAPH2	Protein diaphanous homolog 2	O70566							X	O60879
DICER1	Endoribonuclease Dicer	Q8R418							X	Q9UPY3
DIDO1	Death-inducer obliterator 1	Q8C9B9				X			X	Q9BTC0
DIMT1	Probable dimethyladenosine transferase	Q9D0D4				X			X	Q9UNQ2
DIP2A	Disco-interacting protein 2 homolog A	Q8BWT5							X	Q14689
DIP2B	Disco-interacting protein 2 homolog B	Q3UH60				X		X	X	Q9P265							X
DIP2C	Disco-interacting protein 2 homolog C	A0A1Y7VMZ0; B7ZMZ7				X				Q9Y2E4							X
DIPK2A	Divergent protein kinase domain 2A	Q3USZ8				X			X	Q8NDZ4
DIS3	Exosome complex exonuclease RRP44	Q9CSH3		X		X			X	Q9Y2L1
DIS3L2	DIS3-like exonuclease 2	Q8CI75				X			X	Q8IYB7
DKC1	H/ACA ribonucleoprotein complex subunit DKC1	Q9ESX5				X			X	O60832
DKK1	Dickkopf homolog 1	O54908								O94907							X	SP+	SP+
DKK3	Dickkopf-related protein 3	Q9QUN9						X	X	Q9UBP4		X	X	X			X	SP+	SP+
DLAT	Dihydrolipoyllysine-residue acetyltransferase component of pyruvate dehydrogenase complex, mitochondrial	Q8BMF4				X			X	P10515							X
DLD	Dihydrolipoyl dehydrogenase, mitochondrial	O08749				X		X	X	P09622		X		X			X
DLG1	Disks large homolog 1	Q811D0				X		X	X	Q12959			X				X
DLG2	MAGUK p55 subfamily member 2	Q91XM9							X	Q15700							X
DLG3	MAGUK p55 subfamily member 3	P70175				X				Q13368
DLG4	Disks large homolog 4	Q62108							X	P78352
DLGAP4	Disks large-associated protein 4	B1AZP2				X		X	X	Q9Y2H0
DLST	Dihydrolipoyllysine-residue succinyltransferase component of 2-oxoglutarate dehydrogenase complex, mitochondrial precursor	Q9D2G2				X			X	P36957			X				X		SP-
DMBT1	Deleted in malignant brain tumors 1 isoform b precursor	Q60997								Q9UGM3							X	SP+	SP+
DMD	Dystrophin	P11531							X	P11532							X
DMKN	Dermokine	Q6P253								Q6E0U4							X	SP+	SP+
DMPK	Myotonin-protein kinase	P54265							X	Q09013							X
DMXL1	DmX-like protein 1	Q6PNC0							X	Q9Y485
DMXL2	DmX-like protein 2	Q8BPN8							X	Q8TDJ6
DNAAF10	Dynein axonemal assembly factor 10	Q8BGF3				X			X	Q96MX6							X		Outcyte+
DNAAF5	Dynein axonemal assembly factor 5	B9EJR8							X	Q86Y56
DNAH12	Dynein axonemal heavy chain 12	Q3V0Q1				X				Q6ZR08
DNAH9	Dynein heavy chain 9, axonemal	B1AR51			X					Q9NYC9									SP-
DNAJA1	DnaJ homolog subfamily A member 1	P63037				X		X	X	P31689							X
DNAJA2	DnaJ homolog subfamily A member 2	Q9QYJ0				X		X	X	O60884							X
DNAJA4	DnaJ homolog subfamily A member 4	Q9JMC3							X	Q8WW22
DNAJB1	DnaJ homolog subfamily B member 1	Q9QYJ3				X			X	P25685
DNAJB11	DnaJ homolog subfamily B member 11	Q99KV1		X		X		X	X	Q9UBS4			X				X	SP+	SP+
DNAJB12	DnaJ homolog subfamily B member 12	Q9QYI4							X	Q9NXW2
DNAJB2	DnaJ homolog subfamily B member 2	Q9QYI5				X		X	X	P25686
DNAJB4	DnaJ homolog subfamily B member 4	Q9D832				X		X	X	Q9UDY4							X	SP-	SP-
DNAJB5	DnaJ homolog subfamily B member 5	O89114							X	O75953
DNAJB6	DnaJ homolog subfamily B member 6	O54946				X			X	O75190							X
DNAJB9	DnaJ homolog subfamily B member 9	Q9QYI6				X				Q9UBS3
DNAJC1	DnaJ homolog subfamily C member 1	Q61712				X			X	Q96KC8
DNAJC10	DnaJ homolog subfamily C member 10	Q9DC23		X		X			X	Q8IXB1							X	SP+	Outcyte+
DNAJC11	DnaJ homolog subfamily C member 11	Q5U458							X	Q9NVH1
DNAJC13	DnaJ homolog subfamily C member 13	G3X922				X				O75165
DNAJC17	DnaJ homolog subfamily C member 17	Q91WT4							X	Q9NVM6
DNAJC2	DnaJ homolog subfamily C member 2	P54103				X			X	Q99543
DNAJC21	DnaJ homolog subfamily C member 21	E9Q8D0							X	Q5F1R6
DNAJC24	DnaJ homolog subfamily C member 24	Q91ZF0; F7CGC9				X			X	Q6P3W2
DNAJC3	DnaJ homolog subfamily C member 3	Q91YW3		X		X		X	X	Q13217			X				X	SP+	SP+
DNAJC7	DnaJ homolog subfamily C member 7	Q9QYI3				X			X	Q99615
DNAJC8	DnaJ homolog subfamily C member 8	Q6NZB0; F6TQL3				X	X	X	X	O75937			X				X	SP-	SP-
DNAJC9	DnaJ homolog subfamily C member 9	Q91WN1				X			X	Q8WXX5							X	SP-
DNAL1	Dynein axonemal light chain 1	Q05A62							X	Q4LDG9							X	Outcyte+	Outcyte+
DNASE1L1	Deoxyribonuclease-1-like 1	Q9D7J6							X	P49184							X	SP+	SP+
DNASE1L3	Deoxyribonuclease gamma	O55070				X			X	Q13609
DNASE2	Deoxyribonuclease-2-alpha	P56542		X		X		X	X	O00115							X	SP+	SP+
DNM1	Dynamin-1	P39053				X			X	Q05193							X
DNM1L	Dynamin-1-like protein	Q8K1M6; E9PUD2				X	X	X	X	O00429							X
DNM2	Dynamin-2	P39054				X		X	X	P50570							X
DNM3	Dynamin-3	Q8BZ98				X			X	Q9UQ16							X
DNMBP	Dynamin-binding protein	Q6TXD4							X	Q6XZF7
DNMT1	DNA	P13864		X		X			X	P26358
DNPEP	Aspartyl aminopeptidase	Q9Z2W0; Q3TVK3				X	X	X	X	Q9ULA0							X
DNPH1	2'-deoxynucleoside 5'-phosphate N-hydrolase 1	Q80VJ3				X			X	O43598							X
DNTTIP2	Deoxynucleotidyltransferase terminal-interacting protein 2	Q8R2M2				X			X	Q5QJE6
DOCK1	Dedicator of cytokinesis protein 1	Q8BUR4				X			X	Q14185
DOCK11	Dedicator of cytokinesis protein 11	A2AF47				X			X	Q5JSL3
DOCK5	Dedicator of cytokinesis protein 5	B2RY04				X			X	Q9H7D0
DOCK6	Dedicator of cytokinesis protein 6	Q8VDR9							X	Q96HP0
DOCK7	Dedicator of cytokinesis protein 7	Q8R1A4				X			X	Q96N67
DOCK8	Dedicator of cytokinesis protein 8	Q8C147				X				Q8NF50
DOCK9	Dedicator of cytokinesis protein 9	Q8BIK4							X	Q9BZ29
DOHH	Deoxyhypusine hydroxylase	Q99LN9				X			X	Q9BU89							X
DOK1	Ecto-ADP-ribosyltransferase 4	P97465				X			X	Q93070
DOK7	Protein Dok-7	Q18PE0							X	Q18PE1
DOP1A	Protein dopey-1	Q8BL99							X	Q5JWR5
DOP1B	Protein dopey-2	Q3UHQ6							X	Q9Y3R5
DPCD	Protein DPCD	Q8BPA8							X	Q9BVM2
DPEP1	Dipeptidase 1	P31428							X	P16444
DPF2	Zinc finger protein ubi-d4	Q61103				X			X	Q92785
DPH1	2-(3-amino-3-carboxypropyl)histidine synthase subunit 1	Q5NCQ5							X	Q9BZG8
DPH2	2-(3-amino-3-carboxypropyl)histidine synthase subunit 2	Q9CR25							X	Q9BQC3
DPH5	Diphthine methyl ester synthase	Q9CWQ0				X			X	Q9H2P9
DPH6	Diphthine--ammonia ligase	Q9CQ28							X	Q7L8W6
DPH7	Diphthine methyltransferase	Q9CYU6				X			X	Q9BTV6
DPM1	Dolichol-phosphate mannosyltransferase subunit 1	O70152							X	O60762
DPP3	Dipeptidyl-peptidase 3	Q99KK7				X	X	X	X	Q9NY33		X	X	X			X
DPP4	Dipeptidyl peptidase 4	P28843								P27487		X		X			X	SP-	SP-
DPP7	Dipeptidyl peptidase 2	Q9ET22		X		X	X	X	X	Q9UHL4		X		X			X	SP+	SP+
DPP8	Dipeptidyl peptidase 8	Q80YA7				X			X	Q6V1X1							X
DPP9	Dipeptidyl peptidase 9	Q8BVG4				X	X		X	Q86TI2							X
DPT	Dermatopontin	Q9QZZ6						X		Q07507							X	SP+	SP+
DPY30	Protein dpy-30 homolog	Q99LT0				X			X	Q9C005								SP-	SP-
DPYSL2	Dihydropyrimidinase-related protein 2	O08553				X	X	X	X	Q16555			X	X			X
DPYSL3	Dihydropyrimidinase-related protein 3	Q62188; E9PWE8				X	X		X	Q14195							X	SP+	SP+
DPYSL4	Dihydropyrimidinase-related protein 4	O35098							X	O14531							X
DPYSL5	Dihydropyrimidinase-related protein 5	Q9EQF6								Q9BPU6							X
DR1	Protein Dr1	Q91WV0		X		X			X	Q01658								Outcyte+	Outcyte+
DRAP1	Dr1-associated corepressor	Q9D6N5				X			X	Q14919
DRAXIN	Draxin	Q6PAL1				X				Q8NBI3
DRG1	Protein NDRG1	P32233				X			X	Q9Y295							X	Outcyte+	Outcyte+
DRG2	Developmentally-regulated GTP-binding protein 2	Q9QXB9				X			X	P55039							X
DSC1	Desmocollin-1	P55849								Q08554		X					X	SP+	SP+
DSC2	Desmocollin-2	P55292								Q02487							X	SP+	SP+
DSC3	Desmocollin-2	P55292								Q14574							X	SP+	SP+
DSCAM	Cell adhesion molecule DSCAM	Q9ERC8				X				O60469
DSG1	Desmoglein-1	Q61495				X			X	Q02413							X	SP+	SP+
DSG2	Desmoglein-2	O55111								Q14126							X	SP+	SP+
DSG3	Desmoglein-3	O35902							X	P32926
DSP	Desmoplakin	E9Q557				X		X	X	P15924		X					X
DST	Dystonin	Q91ZU6				X		X	X	Q03001	X						X	SP-	SP-
DSTN	Destrin	Q9R0P5	X		X	X	X	X	X	P60981				X			X	SP-	SP-
DSTYK	Dual serine/threonine and tyrosine protein kinase	Q6XUX1							X	Q6XUX3
DTD1	D-tyrosyl-tRNA	Q9DD18				X			X	Q8TEA8			X				X	SP-	SP-
DTD2	D-aminoacyl-tRNA deacylase 2	Q8BHA3				X		X	X	Q96FN9							X	Outcyte+	Outcyte+
DTNA	Dystrobrevin alpha	Q9D2N4				X			X	Q9Y4J8
DTNBP1	Dysbindin	Q91WZ8							X	Q96EV8
DTX2	Probable E3 ubiquitin-protein ligase DTX2	Q8R3P2							X	Q86UW9
DTYMK	Thymidylate kinase	P97930							X	P23919
DUS2	tRNA-dihydrouridine	Q9D7B1							X	Q9NX74
DUS3L	tRNA-dihydrouridine	Q91XI1				X			X	Q96G46
DUSP12	Dual specificity protein phosphatase 12	Q9D0T2; Q924M1				X			X	Q9UNI6
DUSP13B	Dual specificity protein phosphatase 13B	Q9QYJ7							X	Q9UII6
DUSP14	Dual specificity protein phosphatase 14	Q9JLY7							X	O95147							X	SP-	SP-
DUSP22	Dual specificity protein phosphatase 22	Q99N11							X	Q9NRW4
DUSP23	Dual specificity protein phosphatase 23	Q6NT99								Q9BVJ7							X	SP-	SP-
DUSP28	Dual specificity phosphatase 28	Q8BTR5							X	Q4G0W2
DUSP3	Dual specificity protein phosphatase 3	Q9D7X3				X	X	X	X	P51452							X	SP-	SP-
DUT	Deoxyuridine 5'-triphosphate nucleotidohydrolase, mitochondrial precursor	Q9CQ43				X			X	P33316			X				X		SP-
DVL1	Segment polarity protein dishevelled homolog DVL-1	P51141							X	O14640
DVL2	Segment polarity protein dishevelled homolog DVL-2	Q60838				X			X	O14641
DVL3	Segment polarity protein dishevelled homolog DVL-3	Q61062				X			X	Q92997
DXO	Decapping and exoribonuclease protein	O70348							X	O77932
DYM	Dymeclin	Q8CHY3				X			X	Q7RTS9
DYNC1H1	Cytoplasmic dynein 1 heavy chain 1	Q9JHU4				X		X	X	Q14204			X				X	SP-	SP-
DYNC1I1	Cytoplasmic dynein 1 intermediate chain 1	O88485				X			X	O14576
DYNC1I2	Cytoplasmic dynein 1 intermediate chain 2	O88487; Q3TPJ8				X	X	X	X	Q13409			X				X		Outcyte+
DYNC1LI1	Cytoplasmic dynein 1 light intermediate chain 1	Q8R1Q8				X		X	X	Q9Y6G9							X
DYNC1LI2	Cytoplasmic dynein 1 light intermediate chain 2	Q6PDL0				X			X	O43237							X
DYNC2I1	Cytoplasmic dynein 2 intermediate chain 1	Q8C761							X	Q8WVS4
DYNC2I2	Cytoplasmic dynein 2 intermediate chain 2	Q5U4F6							X	Q96EX3
DYNLL1	Dynein light chain 1, cytoplasmic	P63168				X		X	X	P63167							X	Outcyte+	Outcyte+
DYNLL2	Dynein light chain 2, cytoplasmic	Q9D0M5				X			X	Q96FJ2							X	Outcyte+	Outcyte+
DYNLRB1	Dynein light chain roadblock-type 1	P62627				X	X		X	Q9NP97			X				X	SP-	SP-
DYNLT1	Dynein light chain Tctex-type 1	P51807				X			X	P63172							X	Outcyte+	Outcyte+
DYNLT3	Dynein light chain Tctex-type 3	P56387				X			X	P51808							X	SP-	SP-
DYRK1A	Dual specificity tyrosine-phosphorylation-regulated kinase 1A	Q61214							X	Q13627
DYSF	Dysferlin	Q9ESD7							X	O75923							X
DZIP3	E3 ubiquitin-protein ligase DZIP3	Q7TPV2							X	Q86Y13
EBNA1BP2	Probable rRNA-processing protein EBP2	Q9D903				X				Q99848
EBP	3-beta-hydroxysteroid-Delta	P70245							X	Q15125
ECD	Protein ecdysoneless homolog	Q9CS74							X	O95905
ECE1	Endothelin-converting enzyme 1	Q4PZA2						X	X	P42892							X	SP-	SP-
ECH1	Delta(3,5)-Delta(2,4)-dienoyl-CoA isomerase, mitochondrial	O35459				X			X	Q13011			X				X	SP-	SP-
ECHDC1	Ethylmalonyl-CoA decarboxylase	Q9D9V3				X			X	Q9NTX5
ECHS1	Enoyl-CoA hydratase, mitochondrial	Q8BH95				X			X	P30084							X	SP-	SP-
ECI1	Enoyl-CoA delta isomerase 1, mitochondrial	P42125				X		X	X	P42126		X		X			X	SP-	SP-
ECM1	Extracellular matrix protein 1	Q61508; F8WI14; D3YV64; D3Z038		X		X	X	X	X	Q16610		X	X	X			X	SP+	SP+
ECM2	Extracellular matrix protein 2	P70663; Q5FW85				X		X	X	O94769	X							SP+	SP+
ECPAS	Proteasome adapter and scaffold protein ECM29	Q6PDI5				X			X	Q5VYK3							X
EDA2R	Tumor necrosis factor receptor superfamily member 27	Q8BX35				X		X	X	Q9HAV5								SP-
EDC3	Enhancer of mRNA-decapping protein 3	Q8K2D3							X	Q96F86
EDC4	Enhancer of mRNA-decapping protein 4	Q3UJB9; G5E896				X			X	Q6P2E9							X
EDF1	Endothelial differentiation-related factor 1	Q9JMG1				X	X		X	O60869							X	SP-	SP-
EDIL3	EGF-like repeat and discoidin I-like domain-containing protein 3	O35474; Q8C4U8				X		X	X	O43854			X				X	SP+	SP+
EDN1	Endothelin-1 precursor	P22387								P05305			X					SP+	SP+
EDRF1	Erythroid differentiation-related factor 1	Q6GQV7							X	Q3B7T1
EEA1	Early endosome antigen 1	Q8BL66				X		X	X	Q15075			X				X
EED	Polycomb protein EED	Q921E6				X			X	O75530
EEF1A1	Elongation factor 1-alpha 1	P10126			X	X		X	X	P68104		X	X	X	X	X		Outcyte+	Outcyte+
EEF1A1P5	Putative elongation factor 1-alpha-like 3	N/A								Q5VTE0				X		X			Outcyte+
EEF1A2	Elongation factor 1-alpha 2	P62631	X						X	Q05639						X	X	Outcyte+	Outcyte+
EEF1AKMT1	EEF1A lysine methyltransferase 1	Q9CY45				X			X	Q8WVE0
EEF1AKMT2	EEF1A lysine methyltransferase 2	Q9D853				X				Q5JPI9
EEF1AKMT4	EEF1A lysine methyltransferase 4	P0DPE0							X	P0DPD7
EEF1B	Elongation factor 1-beta	O70251				X	X	X	X	P24534							X	SP-	Outcyte+
EEF1B2	Elongation factor 1-beta	O70251		X	X	X	X	X	X	P24534			X	X			X	SP-	Outcyte+
EEF1D	Elongation factor 1-delta	P57776; Q80T06; F6ZFU0		X	X	X		X	X	P29692			X	X		X	X	SP-	Outcyte+
EEF1E1	Eukaryotic translation elongation factor 1 epsilon-1	Q9D1M4				X			X	O43324							X	Outcyte+	SP-
EEF1G	Elongation factor 1-gamma	Q9D8N0			X	X		X	X	P26641			X	X		X	X
EEF2	Elongation factor 2	P58252	X			X	X	X	X	P13639			X	X			X
EEF2KMT	Protein-lysine N-methyltransferase EEF2KMT	Q3UZW7							X	Q96G04
EEFSEC	Selenocysteine-specific elongation factor	Q9JHW4							X	P57772
EEPD1	Endonuclease/exonuclease/phosphatase family domain-containing protein 1	Q3TGW2							X	Q7L9B9
EFCAB14	EF-hand calcium-binding domain-containing protein 14	A2A8T9; Q8BGQ6				X		X		O75071
EFEMP1	EGF-containing fibulin-like extracellular matrix protein 1	Q8BPB5				X		X	X	Q12805			X	X	X	X	X	SP+	SP+
EFEMP2	EGF-containing fibulin-like extracellular matrix protein 2	Q9WVJ9; G5E8D6		X		X	X	X	X	O95967			X			X	X	SP+	SP+
EFHD1	EF-hand domain-containing protein D1	Q9D4J1							X	Q9BUP0			X				X
EFHD2	EF-hand domain-containing protein D2	Q9D8Y0; Q8C845				X	X	X	X	Q96C19		X					X	Outcyte+	Outcyte+
EFL1	Elongation factor-like GTPase 1	Q8C0D5				X			X	Q7Z2Z2							X
EFNA1	Ephrin-A1	P52793				X		X	X	P20827								SP+	SP+
EFNA4	Ephrin-A4	O08542							X	P52798
EFNA5	Ephrin-A5	O08543				X			X	P52803							X	SP+	SP+
EFNB1	Ephrin-B1	P52795				X			X	P98172							X	SP+	SP+
EFNB2	Ephrin-B2	P52800				X		X	X	P52799							X	SP+	SP+
EFTUD2	116 kDa U5 small nuclear ribonucleoprotein component	O08810				X		X	X	Q15029							X	Outcyte+	Outcyte+
EGF	Pro-epidermal growth factor precursor	P01132								P01133	X		X					SP+	SP+
EGFR	Epidermal growth factor receptor	Q01279		X		X		X	X	P00533							X	SP+	SP+
EGLN1	Egl nine homolog 1	Q91YE3							X	Q9GZT9
EHBP1	EH domain-binding protein 1	Q69ZW3				X			X	Q8NDI1
EHBP1L1	EH domain-binding protein 1-like protein 1	Q99MS7				X			X	Q8N3D4							X
EHD1	EH domain-containing protein 1	Q9WVK4				X		X	X	Q9H4M9			X		X		X
EHD2	EH domain-containing protein 2	Q8BH64				X		X	X	Q9NZN4			X				X
EHD3	EH domain-containing protein 3	Q9QXY6				X		X	X	Q9NZN3					X
EHD4	EH domain-containing protein 4	Q9EQP2				X		X	X	Q9H223							X
EHMT2	Histone-lysine N-methyltransferase EHMT2	Q9Z148				X				Q96KQ7
EIF1	Eukaryotic translation initiation factor 1	P48024				X		X	X	P41567
EIF1A	Eukaryotic translation initiation factor 1A, X-chromosomal	Q60872				X	X	X	X	P47813
EIF1AD	Probable RNA-binding protein EIF1AD	Q3THJ3				X				Q8N9N8
EIF1AX	Eukaryotic translation initiation factor 1A, X-chromosomal	Q8BMJ3				X		X	X	P47813
EIF1AY	Eukaryotic translation initiation factor 1A, Y-chromosomal	Q8BMJ3				X		X	X	O14602							X
EIF1B	Eukaryotic translation initiation factor 1b	Q9CXU9				X		X		O60739
EIF2A	Eukaryotic translation initiation factor 2 subunit 1	Q6ZWX6; Q8BJW6				X	X	X	X	P05198							X		Outcyte+
EIF2AK2	Interferon-induced, double-stranded RNA-activated protein kinase	Q03963				X			X	P19525
EIF2B1	Translation initiation factor eIF-2B subunit alpha	Q99LC8				X			X	Q14232							X	Outcyte+	Outcyte+
EIF2B2	Translation initiation factor eIF-2B subunit beta	Q99LD9				X			X	P49770
EIF2B3	Translation initiation factor eIF-2B subunit gamma	Q3UKV0				X				Q9NR50
EIF2B4	Translation initiation factor eIF-2B subunit delta	Q61749				X			X	Q9UI10
EIF2B5	Translation initiation factor eIF-2B subunit epsilon	Q8CHW4				X			X	Q13144
EIF2D	Eukaryotic translation initiation factor 2D	Q61211							X	P41214
EIF2S1	Eukaryotic translation initiation factor 2 subunit 1	Q6ZWX6				X		X	X	P05198							X
EIF2S2	Eukaryotic translation initiation factor 2 subunit 2	Q99L45				X		X	X	P20042			X				X	Outcyte+	Outcyte+
EIF2S3	Eukaryotic translation initiation factor 2 subunit 3	Q9Z0N1				X		X	X	P41091							X
EIF3A	Eukaryotic translation initiation factor 3 subunit A	P23116				X		X	X	Q14152			X				X
EIF3B	Eukaryotic translation initiation factor 3 subunit B	Q8JZQ9				X		X	X	P55884			X				X
EIF3C	Eukaryotic translation initiation factor 3 subunit C	Q8R1B4				X		X	X	Q99613
EIF3CL	Eukaryotic translation initiation factor 3 subunit C-like protein	Q8R1B4								B5ME19							X
EIF3D	Eukaryotic translation initiation factor 3 subunit D	O70194				X		X	X	O15371							X
EIF3E	Eukaryotic translation initiation factor 3 subunit E	P60229				X		X	X	P60228							X
EIF3F	Eukaryotic translation initiation factor 3 subunit F	Q9DCH4		X		X	X	X	X	O00303							X	SP-	SP-
EIF3G	Eukaryotic translation initiation factor 3 subunit G	Q9Z1D1				X	X	X	X	O75821							X	SP-	SP-
EIF3H	Eukaryotic translation initiation factor 3 subunit H	Q91WK2				X		X	X	O15372			X				X	SP-	SP-
EIF3I	Eukaryotic translation initiation factor 3 subunit J	Q9QZD9		X		X	X	X	X	Q13347			X	X			X	Outcyte+	Outcyte+
EIF3J	Eukaryotic translation initiation factor 3 subunit J	Q2YDW1								O75822							X
EIF3J1	Eukaryotic translation initiation factor 3 subunit J	Q3UGC7				X	X	X	X	O75822							X
EIF3K	Eukaryotic translation initiation factor 3 subunit K	Q9DBZ5				X			X	Q9UBQ5							X	SP-	SP-
EIF3L	Eukaryotic translation initiation factor 3 subunit L	Q8QZY1				X	X	X	X	Q9Y262							X
EIF3M	Eukaryotic translation initiation factor 3 subunit M	Q99JX4				X		X	X	Q7L2H7							X	Outcyte+	Outcyte+
EIF4A1	Eukaryotic initiation factor 4A-I	P60843				X		X	X	P60842			X		X		X	SP-	SP-
EIF4A2	Eukaryotic initiation factor 4A-II	P10630				X		X	X	Q14240				X			X
EIF4A3	Eukaryotic initiation factor 4A-III	Q91VC3				X			X	P38919							X	SP-	SP-
EIF4A3L1	RNA helicase	E9PV04				X				N/A
EIF4B	Eukaryotic translation initiation factor 4B	Q8BGD9				X		X	X	P23588			X				X
EIF4E	Eukaryotic translation initiation factor 4E	P63073				X		X	X	P06730							X	SP-	SP-
EIF4E2	Eukaryotic translation initiation factor 4E type 2	Q8BMB3				X			X	O60573							X	Outcyte+
EIF4EBP1	Eukaryotic translation initiation factor 4E-binding protein 1	Q60876				X		X		Q13541
EIF4EBP2	Eukaryotic translation initiation factor 4E-binding protein 2	P70445				X				Q13542
EIF4ENIF1	Eukaryotic translation initiation factor 4E transporter	Q9EST3				X				Q9NRA8
EIF4G1	Eukaryotic translation initiation factor 4 gamma 1	Q6NZJ6				X		X	X	Q04637							X
EIF4G2	Eukaryotic translation initiation factor 4 gamma 2	Q62448				X			X	P78344							X
EIF4G3	Eukaryotic translation initiation factor 4 gamma 3	Q80XI3				X			X	O43432							X
EIF4H	Eukaryotic translation initiation factor 4H	Q9WUK2				X		X	X	Q15056							X	SP-	SP-
EIF5	Eukaryotic translation initiation factor 5	P59325				X	X		X	P55010							X
EIF5A	Eukaryotic translation initiation factor 5A-1	P63242				X	X	X	X	P63241			X	X			X	Outcyte+	Outcyte+
EIF5A2	Eukaryotic translation initiation factor 5A-2	Q8BGY2						X		Q9GZV4
EIF5B	Eukaryotic translation initiation factor 5B	Q05D44				X		X	X	O60841			X				X
EIF6	Eukaryotic translation initiation factor 6	O55135			X	X	X	X	X	P56537				X		X	X
EIPR1	EARP and GARP complex-interacting protein 1	Q8K0G5				X			X	Q53HC9							X	SP-	Outcyte+
ELAC1	Zinc phosphodiesterase ELAC protein 1	Q8VEB6							X	Q9H777
ELAC2	ElaC homolog 2	Q80Y81				X			X	Q9BQ52
ELANE	Neutrophil elastase	Q3UP87								P08246							X	SP+	SP+
ELAVL1	ELAV-like protein 1	P70372				X		X	X	Q15717			X				X	Outcyte+	Outcyte+
ELAVL2	ELAV-like protein 2	Q60899				X				Q12926							X		SP-
ELL	RNA polymerase II elongation factor ELL	O08856							X	P55199
ELMO2	Engulfment and cell motility protein 2	Q8BHL5				X			X	Q96JJ3
ELMOD2	ELMO domain-containing protein 2	Q8BGF6							X	Q8IZ81
ELN	Elastin precursor	P54320								P15502			X				X	SP+	SP+
ELOA	Elongin-A	Q8CB77				X			X	Q14241
ELOB	Transcription elongation factor B polypeptide 2	P62869		X		X	X	X	X	Q15370							X
ELOC	Transcription elongation factor B polypeptide 1	P83940				X		X	X	Q15369			X				X	Outcyte+	Outcyte+
ELOF1	Transcription elongation factor 1 homolog	P60003				X				P60002
ELP1	Elongator complex protein 1	Q7TT37		X		X			X	O95163							X		Outcyte+
ELP2	Elongator complex protein 2	Q91WG4				X			X	Q6IA86
ELP3	Elongator complex protein 3	Q9CZX0				X			X	Q9H9T3
ELP4	Elongator complex protein 4	Q9ER73				X			X	Q96EB1
ELP5	Elongator complex protein 5	Q99L85							X	Q8TE02
ELP6	Elongator complex protein 6	Q8BK75				X			X	Q0PNE2
EMB	Embigin	P21995				X				Q6PCB8
EMC2	ER membrane protein complex subunit 2	Q9CRD2							X	Q15006
EMD	Emerin	O08579				X			X	P50402							X	Outcyte+
EMG1	Ribosomal RNA small subunit methyltransferase NEP1	O35130							X	Q92979
EMILIN1	EMILIN-1 precursor	Q99K41				X		X	X	Q9Y6C2			X				X	SP+	SP+
EMILIN2	EMILIN-2	Q8K482		X		X		X	X	Q9BXX0							X	SP+	SP+
EML1	Echinoderm microtubule-associated protein-like 1	Q05BC3				X			X	O00423							X
EML2	Echinoderm microtubule-associated protein-like 2	Q7TNG5; D6RGM3				X	X	X	X	O95834							X		SP-
EML3	Echinoderm microtubule-associated protein-like 3	Q8VC03				X				Q32P44
EML4	Echinoderm microtubule-associated protein-like 4	Q3UMY5				X			X	Q9HC35			X				X
EMP2	Epithelial membrane protein 2	O88662						X		P54851
ENAH	Protein enabled homolog	Q03173				X		X	X	Q8N8S7							X
ENDOD1	Endonuclease domain-containing 1 protein	Q8C522				X			X	O94919							X	SP+	SP+
ENDOG	Endonuclease G, mitochondrial	O08600							X	Q14249
ENG	Endoglin	Q63961								P17813							X	SP+	SP+
ENGASE	Cytosolic endo-beta-N-acetylglucosaminidase	Q8BX80							X	Q8NFI3
ENO1	Alpha-enolase	P17182; B0QZL1	X		X	X	X	X	X	P06733		X	X	X	X	X	X	Outcyte+	Outcyte+
ENO2	Gamma-enolase	P17183				X	X		X	P09104		X	X	X			X
ENO3	Beta-enolase	P21550			X	X	X	X	X	P13929		X	X	X			X	Outcyte+	Outcyte+
ENOPH1	Enolase-phosphatase E1	Q8BGB7				X			X	Q9UHY7							X	SP-	SP-
ENOSF1	Mitochondrial enolase superfamily member 1	N/A								Q7L5Y1							X
ENPP1	Ectonucleotide pyrophosphatase/phosphodiesterase family member 1	P06802		X		X		X	X	P22413							X	Outcyte+
ENPP2	Ectonucleotide pyrophosphatase/phosphodiesterase family member 2	Q9R1E6; G3UXY9				X		X		Q13822			X				X	Outcyte+	Outcyte+
ENPP4	Bis(5'-adenosyl)-triphosphatase enpp4	Q8BTJ4				X		X	X	Q9Y6X5							X	SP+	SP+
ENPP5	Ectonucleotide pyrophosphatase/phosphodiesterase family member 5	Q9EQG7				X			X	Q9UJA9
ENSA	Alpha-endosulfine	P60840				X				O43768
ENTPD6	Ectonucleoside triphosphate diphosphohydrolase 6	Q3U0P5				X				O75354
ENY2	Transcription and mRNA export factor ENY2	Q9JIX0				X			X	Q9NPA8
EOGT	EGF domain-specific O-linked N-acetylglucosamine transferase	Q8BYW9								Q5NDL2							X	SP+	SP+
EOLA1	Protein EOLA1	Q9D1F3							X	Q8TE69
EP300	Histone acetyltransferase p300	B2RWS6				X				Q09472
EPB41	Protein 4.1	P48193				X			X	P11171
EPB41L1	Band 4.1-like protein 1	Q9Z2H5; A2AUK7				X			X	Q9H4G0
EPB41L2	Band 4.1-like protein 2	O70318; Q80UE5				X		X	X	O43491			X				X
EPB41L3	Band 4.1-like protein 3	Q9WV92				X		X	X	Q9Y2J2							X
EPDR1	Mammalian ependymin-related protein 1	Q99M71		X		X		X	X	Q9UM22		X		X			X	SP+	SP+
EPG5	Ectopic P granules protein 5 homolog	Q80TA9							X	Q9HCE0
EPHA1	Ephrin type-A receptor 1	Q60750				X			X	P21709
EPHA10	Ephrin type-A receptor 10	Q8BYG9								Q5JZY3							X	SP+	SP+
EPHA2	Ephrin type-A receptor 2	Q03145		X		X		X	X	P29317								SP+	SP+
EPHA4	Ephrin type-A receptor 4	Q03137				X			X	P54764				X			X	SP+	SP+
EPHA5	Ephrin type-A receptor 5	Q60629							X	P54756							X	Outcyte+	Outcyte+
EPHA7	Ephrin type-A receptor 7	Q61772				X				Q15375							X	SP+	SP+
EPHB2	Ephrin type-B receptor 2	P54763				X		X	X	P29323							X	SP+	SP+
EPHB3	Ephrin type-B receptor 3	P54754		X		X		X	X	P54753							X	SP+	SP+
EPHB4	Ephrin type-B receptor 4	P54761		X		X			X	P54760							X	SP+	SP+
EPHB6	Ephrin type-B receptor 6	O08644				X			X	O15197
EPHX1	Epoxide hydrolase 1	Q9D379				X		X	X	P07099
EPM2AIP1	EPM2A-interacting protein 1	Q8VEH5				X			X	Q7L775							X
EPN1	Epsin-1	Q80VP1				X			X	Q9Y6I3							X
EPN2	Epsin-2	Q8CHU3				X			X	O95208
EPN3	Epsin-3	Q91W69				X				Q9H201
EPPK1	Epiplakin	Q8R0W0							X	P58107							X	SP-	SP-
EPRS1	Bifunctional aminoacyl-tRNA synthetase	Q8CGC7				X		X	X	P07814			X				X
EPS15	Epidermal growth factor receptor substrate 15	P42567				X			X	P42566							X
EPS15L1	Epidermal growth factor receptor substrate 15-like 1	Q60902				X		X	X	Q9UBC2							X
EPS8	Epidermal growth factor receptor kinase substrate 8	Q08509				X				Q12929
EPS8L2	Epidermal growth factor receptor kinase substrate 8-like protein 2	Q99K30							X	Q9H6S3
EPYC	Epiphycan	P70186				X				Q99645
ERAP1	Endoplasmic reticulum aminopeptidase 1	Q9EQH2				X			X	Q9NZ08			X				X	SP+	SP+
ERAP2	Endoplasmic reticulum aminopeptidase 2	N/A								Q6P179							X		Outcyte+
ERBB2	Receptor tyrosine-protein kinase erbB-2	P70424				X			X	P04626							X	SP+	SP+
ERBB3	Receptor tyrosine-protein kinase erbB-3	Q61526							X	P21860
ERBIN	Erbin	Q80TH2				X			X	Q96RT1					X
ERC1	ELKS/Rab6-interacting/CAST family member 1	Q99MI1; F8VPM7				X		X	X	Q8IUD2							X
ERC2	ERC protein 2	Q6PH08				X			X	O15083
ERCC2	General transcription and DNA repair factor IIH helicase subunit XPD	O08811							X	P18074
ERCC4	DNA repair endonuclease XPF	Q9QZD4							X	Q92889
ERFE	Protein FAM132B	Q6PGN1		X		X		X	X	Q4G0M1								SP+	Outcyte+
ERGIC1	Endoplasmic reticulum-Golgi intermediate compartment protein 1	Q9DC16							X	Q969X5
ERH	Enhancer of rudimentary homolog	P84089		X		X		X	X	P84090							X	SP-	SP-
ERI1	3'-5' exoribonuclease 1	Q7TMF2							X	Q8IV48
ERI3	ERI1 exoribonuclease 3	Q8C460				X			X	O43414							X	Outcyte+	Outcyte+
ERLIN1	Erlin-1	Q91X78				X				O75477
ERO1A	ERO1-like protein alpha	Q8R180		X		X			X	Q96HE7							X	SP+	SP+
ERP29	Endoplasmic reticulum resident protein 29	P57759		X		X			X	P30040		X		X			X	SP+	SP+
ERP44	Endoplasmic reticulum resident protein 44	Q9D1Q6		X		X		X	X	Q9BS26			X			X	X	SP+	SP+
ESD	S-formylglutathione hydrolase	Q9R0P3; H3BKH6				X	X	X	X	P10768				X			X
ESF1	ESF1 homolog	Q3V1V3				X				Q9H501
ESRRA	Steroid hormone receptor ERR1	O08580							X	P11474
ESYT1	Extended synaptotagmin-1	Q3U7R1				X			X	Q9BSJ8							X	Outcyte+	Outcyte+
ESYT2	Extended synaptotagmin-2	Q3TZZ7							X	A0FGR8							X	Outcyte+	SP-
ETF1	Eukaryotic peptide chain release factor subunit 1	Q8BWY3				X	X	X	X	P62495			X				X
ETFA	Electron transfer flavoprotein subunit alpha, mitochondrial	Q99LC5				X			X	P13804							X	SP-	Outcyte+
ETFB	Electron transfer flavoprotein subunit beta	Q9DCW4				X			X	P38117							X	Outcyte+	Outcyte+
ETHE1	Persulfide dioxygenase ETHE1, mitochondrial	Q9DCM0				X			X	O95571
ETV6	Transcription factor ETV6	P97360							X	P41212
EVA1B	Protein eva-1 homolog B	Q8K2Y3								Q9NVM1							X	Outcyte+	Outcyte+
EVL	Ena/VASP-like protein	P70429				X			X	Q9UI08
EVPL	Envoplakin	Q9D952								Q92817							X
EWSR1	RNA-binding protein EWS	Q61545				X			X	Q01844			X				X
EXOC1	Exocyst complex component 1	Q8R3S6				X			X	Q9NV70							X
EXOC2	Exocyst complex component 2	Q9D4H1				X			X	Q96KP1							X	Outcyte+	Outcyte+
EXOC3	Exocyst complex component 3	Q6KAR6							X	O60645
EXOC4	Exocyst complex component 4	O35382				X			X	Q96A65
EXOC5	Exocyst complex component 5	Q3TPX4				X			X	O00471
EXOC6	Exocyst complex component 6	Q8R313							X	Q8TAG9
EXOC6B	Exocyst complex component 6B	A6H5Z3				X			X	Q9Y2D4
EXOC7	Exocyst complex component 7	O35250							X	Q9UPT5							X
EXOC8	Exocyst complex component 8	Q6PGF7				X			X	Q8IYI6
EXOSC1	Exosome complex component CSL4	Q9DAA6				X			X	Q9Y3B2
EXOSC10	Exosome component 10	P56960; Q8K366				X			X	Q01780
EXOSC2	Exosome complex component RRP4	Q8VBV3				X			X	Q13868							X
EXOSC3	Exosome complex component RRP40	Q7TQK4							X	Q9NQT5
EXOSC4	Exosome complex component RRP41	Q921I9				X			X	Q9NPD3							X
EXOSC5	Exosome complex component RRP46	Q9CRA8				X			X	Q9NQT4
EXOSC6	Exosome complex component MTR3	Q8BTW3							X	Q5RKV6
EXOSC7	Exosome complex component RRP42	Q9D0M0				X			X	Q15024							X	Outcyte+	Outcyte+
EXOSC8	Exosome complex component RRP43	Q9D753				X			X	Q96B26
EXOSC9	Exosome complex component RRP45	Q9JHI7				X			X	Q06265							X
EXT1	Exostosin-1	P97464		X		X		X	X	Q16394			X				X	Outcyte+	Outcyte+
EXT2	Exostosin-2	P70428; E9Q1M5		X		X	X	X	X	Q93063			X				X	SP-	SP-
EXTL2	Exostosin-like 2	Q9ES89; Q3TSR0		X		X		X	X	Q9UBQ6			X				X	SP-	SP-
EXTL3	Exostosin-like 3	Q9WVL6							X	O43909
EYA3	Eyes absent homolog 3	P97480							X	Q99504
EYA4	Eyes absent homolog 4	Q9Z191				X			X	O95677
EZR	Ezrin	P26040				X	X	X	X	P15311		X	X	X			X
F10	Coagulation factor X	O88947								P00742							X	SP+	SP-
F11R	Junctional adhesion molecule A	O88792		X				X	X	Q9Y624					X			SP+	SP+
F13A1	Coagulation factor XIII A chain	Q8BH61							X	P00488				X			X
F13B	Coagulation factor XIII B chain	Q07968								P05160					X			SP+	SP+
F2	Prothrombin	P19221								P00734							X	SP+	SP+
F3	Tissue factor precursor	P20352				X				P13726			X					SP+	SP+
F5	Coagulation factor V	O88783				X			X	P12259							X	SP+	SP+
F7	Coagulation factor VII	P70375								F5H8B0					X			SP+
F8	Coagulation factor VIII isoform a precursor	Q06194								P00451					X			SP+	Outcyte+
F8A1	40-kDa huntingtin-associated protein	Q00558							X	P23610
[truncated: 4,915 more rows]
